# Supplementary material for: Male-based key to genera for the subfamily Formicinae (Hymenoptera, Formicidae) in the Nearctic region
Source: Zookeys. 2026 May 20;1280:1–43. doi: 10.3897/zookeys.1280.176598 (PMC13216785; doi:10.3897/zookeys.1280.176598)
Supplement: XML Treatment for Camponotus [file zookeys.1280.176598-treatment1.xml]

<!DOCTYPE tp:taxon-treatment
  PUBLIC "-//TaxonX//DTD Taxonomic Treatment Publishing DTD v0 20100105//EN" "tax-treatment-NSO.dtd">
<tp:taxon-treatment xmlns:tp="http://www.plazi.org/taxpub"><tp:treatment-meta><kwd-group><label>Taxon classification</label><kwd>
                <named-content content-type="kingdom">
                  <named-content content-type="taxon-name">
                    <named-content content-type="kingdom">Animalia</named-content>
                  </named-content>
                </named-content>
              </kwd><kwd>
                <named-content content-type="order">Hymenoptera</named-content>
              </kwd><kwd>
                <named-content content-type="family">Formicidae</named-content>
              </kwd></kwd-group><mixed-citation publication-type="journal"><person-group><name><surname>Rasoamanana</surname><given-names>Nicole</given-names></name><name><surname>MacGown</surname><given-names>Joe A.</given-names></name><name><surname>Fisher</surname><given-names>Brian L.</given-names></name><name><surname>Hill</surname><given-names>JoVonn G.</given-names></name></person-group><article-title>Male-based key to genera for the subfamily <tp:taxon-name><tp:taxon-name-part taxon-name-part-type="subfamily" reg="Formicinae">Formicinae</tp:taxon-name-part></tp:taxon-name> (<tp:taxon-name><tp:taxon-name-part taxon-name-part-type="order" reg="Hymenoptera">Hymenoptera</tp:taxon-name-part></tp:taxon-name>, <tp:taxon-name><tp:taxon-name-part taxon-name-part-type="family" reg="Formicidae">Formicidae</tp:taxon-name-part></tp:taxon-name>) in the Nearctic region</article-title><source>Zookeys</source><day>20</day><month>05</month><year>2026</year><volume>1280</volume><fpage>1</fpage><lpage>43</lpage><pub-id pub-id-type="doi">10.3897/zookeys.1280.176598</pub-id></mixed-citation></tp:treatment-meta><tp:nomenclature><tp:taxon-name><object-id xmlns:xlink="http://www.w3.org/1999/xlink" content-type="arpha" xlink:type="simple">752B7802-9E25-578E-A096-29FFAD04CF21</object-id>
                    		<tp:taxon-name-part taxon-name-part-type="genus" reg="Camponotus">Camponotus</tp:taxon-name-part>
                    	</tp:taxon-name><tp:taxon-authority>Mayr, 1861</tp:taxon-authority></tp:nomenclature><tp:treatment-sec sec-type="Note"><title>Note.</title><p>In the Nearctic region, the genus <italic><tp:taxon-name><tp:taxon-name-part taxon-name-part-type="genus" reg="Camponotus">Camponotus</tp:taxon-name-part></tp:taxon-name></italic> Mayr, 1861 comprises ~ 69 valid species (<xref ref-type="bibr" rid="B3">Bolton 2025</xref>).</p></tp:treatment-sec><tp:treatment-sec sec-type="Diagnosis"><title>Diagnosis.</title><p><bold><italic>Head</italic></bold> (Fig. <xref ref-type="fig" rid="F20">20A</xref>). Antenna with 13 segments. Medium to large-sized, overall length 5–12 mm. Mandible well developed, lobate; masticatory margin edentate or with a single apical tooth. Palp formula 6:4; maxillary palp exceeding hypostomal margin, exceeding occipital foramen or not. Antennal sockets positioned far from the posterior clypeal margin. Scape with or without erect macrosetae, subequal to or longer than head length. Funiculus shorter than mesosomal length; first flagellomere longer or shorter than second flagellomere in medial view. Frons lacking paired coarse macrosetae. Malar space with lateral margin well developed, much broader than maximum scape width.</p><fig id="F19" position="float" orientation="portrait"><object-id xmlns:xlink="http://www.w3.org/1999/xlink" content-type="doi" xlink:type="simple">10.3897/zookeys.1280.176598.figure19</object-id><object-id xmlns:xlink="http://www.w3.org/1999/xlink" content-type="arpha" xlink:type="simple">4FD21002-067F-5721-83A3-2A168E1F447A</object-id><label>Figure 19.</label><caption><p>Illustration of fore- and hindwing venation in the tribe <tp:taxon-name><tp:taxon-name-part taxon-name-part-type="tribe" reg="Camponotini">Camponotini</tp:taxon-name-part></tp:taxon-name>, represented by <italic><tp:taxon-name><tp:taxon-name-part taxon-name-part-type="genus" reg="Camponotus">Camponotus</tp:taxon-name-part></tp:taxon-name></italic> and <italic><tp:taxon-name><tp:taxon-name-part taxon-name-part-type="genus" reg="Colobopsis">Colobopsis</tp:taxon-name-part></tp:taxon-name></italic>, adapted from Antweb images (<italic><tp:taxon-name><tp:taxon-name-part taxon-name-part-type="genus" reg="Camponotus">Camponotus</tp:taxon-name-part> <tp:taxon-name-part taxon-name-part-type="species" reg="chromaoides">chromaoides</tp:taxon-name-part></tp:taxon-name></italic><ext-link xmlns:xlink="http://www.w3.org/1999/xlink" xlink:href="http://www.antweb.org/specimen.do?name=ANTWEB1060119" ext-link-type="uri" xlink:type="simple">ANTWEB1060119</ext-link>, <italic><tp:taxon-name><tp:taxon-name-part taxon-name-part-type="genus" reg="Colobopsis">Colobopsis</tp:taxon-name-part> <tp:taxon-name-part taxon-name-part-type="species" reg="impressa">impressa</tp:taxon-name-part></tp:taxon-name></italic><ext-link xmlns:xlink="http://www.w3.org/1999/xlink" xlink:href="http://www.antweb.org/specimen/CASENT0103681" ext-link-type="uri" xlink:type="simple">CASENT0103681</ext-link>).</p></caption><graphic xmlns:xlink="http://www.w3.org/1999/xlink" xlink:href="zookeys-1280-001_article-176598__-g019.jpg" id="oo_1650924.jpg" position="float" orientation="portrait" xlink:type="simple"><uri content-type="original_file" xlink:type="simple">https://binary.pensoft.net/fig/1650924</uri></graphic></fig><fig id="F20" position="float" orientation="portrait"><object-id xmlns:xlink="http://www.w3.org/1999/xlink" content-type="doi" xlink:type="simple">10.3897/zookeys.1280.176598.figure20</object-id><object-id xmlns:xlink="http://www.w3.org/1999/xlink" content-type="arpha" xlink:type="simple">1CB704F7-FD95-5077-9B61-CD7CDC90F1FA</object-id><label>Figure 20.</label><caption><p>Head in full-face view (<bold>A</bold>) and body in lateral view (<bold>B</bold>) of <italic><tp:taxon-name><tp:taxon-name-part taxon-name-part-type="genus" reg="Camponotus">Camponotus</tp:taxon-name-part> <tp:taxon-name-part taxon-name-part-type="species" reg="floridanus">floridanus</tp:taxon-name-part></tp:taxon-name></italic> (<ext-link xmlns:xlink="http://www.w3.org/1999/xlink" xlink:href="http://www.antweb.org/specimen/CASENT0103676" ext-link-type="uri" xlink:type="simple">CASENT0103676</ext-link>; photos by April Nobile; AntWeb.org).</p></caption><graphic xmlns:xlink="http://www.w3.org/1999/xlink" xlink:href="zookeys-1280-001_article-176598__-g020.jpg" id="oo_1650925.jpg" position="float" orientation="portrait" xlink:type="simple"><uri content-type="original_file" xlink:type="simple">https://binary.pensoft.net/fig/1650925</uri></graphic></fig><p><bold><italic>Mesosoma</italic></bold> (Fig. <xref ref-type="fig" rid="F20">20B</xref>). Pronotum distinct, vertical; anterior margin of mesoscutum vertical, rounding into a flattened dorsum; mesoscutellum smoothly convex; propodeum distinct, forming a rounded angle with the declivitous face.</p><p><bold><italic>Male genitalia</italic></bold>. Parameres elongate, apically narrowed or falciform; volsella well developed; aedeagus elongate.</p><p><bold><italic>Wings</italic></bold> present. <bold><italic>Forewing</italic></bold> (Fig. <xref ref-type="fig" rid="F19">19A</xref>): pterostigma well developed; costal vein (C) present; fused subcostal and radial veins (<abbrev xmlns:xlink="http://www.w3.org/1999/xlink" xlink:title="fused subcostal and radial veins" xlink:type="simple">Sc+R</abbrev>) present; cross vein (<abbrev xmlns:xlink="http://www.w3.org/1999/xlink" xlink:title="cross vein" xlink:type="simple">2r-rs</abbrev>) connected with radial sector vein at the midpoint of pterostigma; radial sector-medial vein (<abbrev xmlns:xlink="http://www.w3.org/1999/xlink" xlink:title="radial sector-medial vein" xlink:type="simple">Rs+M</abbrev>) absent; radial sector vein (<abbrev xmlns:xlink="http://www.w3.org/1999/xlink" xlink:title="radial sector vein" xlink:type="simple">Rs</abbrev>) reaching the costal margin; medial-cubital (<abbrev xmlns:xlink="http://www.w3.org/1999/xlink" xlink:title="medial-cubital" xlink:type="simple">M+Cu</abbrev>) vein present; first medial-cubital crossvein (<abbrev xmlns:xlink="http://www.w3.org/1999/xlink" xlink:title="first medial-cubital crossvein" xlink:type="simple">1m-cu</abbrev>) absent; crossvein (<abbrev xmlns:xlink="http://www.w3.org/1999/xlink" xlink:title="crossvein" xlink:type="simple">2rs-m</abbrev>) absent; media vein (M) incomplete, not reaching the wing margin; cubital-anal crossvein (<abbrev xmlns:xlink="http://www.w3.org/1999/xlink" xlink:title="cubital-anal crossvein" xlink:type="simple">cu-a</abbrev>) proximal to junction between media and cubitus; anal vein (A) longer than the fused medial-cubital vein <abbrev xmlns:xlink="http://www.w3.org/1999/xlink" xlink:title="medial-cubital" xlink:type="simple">M+Cu</abbrev>. <bold><italic>Hindwing</italic></bold> (Fig. <xref ref-type="fig" rid="F19">19B</xref>): fused radius and radial sector vein (<abbrev xmlns:xlink="http://www.w3.org/1999/xlink" xlink:title="fused radius and radial sector vein" xlink:type="simple">R+Rs</abbrev>) present; medial-cubital (<abbrev xmlns:xlink="http://www.w3.org/1999/xlink" xlink:title="medial-cubital" xlink:type="simple">M+Cu</abbrev>) vein present; fused radial sector-medial crossvein and medial vein (<abbrev xmlns:xlink="http://www.w3.org/1999/xlink" xlink:title="fused radial sector-medial crossvein and medial vein" xlink:type="simple">1rs-m+M</abbrev>) present; cubital-anal crossvein (<abbrev xmlns:xlink="http://www.w3.org/1999/xlink" xlink:title="cubital-anal crossvein" xlink:type="simple">cu-a</abbrev>) present; free section of cubitus (<abbrev xmlns:xlink="http://www.w3.org/1999/xlink" xlink:title="free section of cubitus" xlink:type="simple">Cu</abbrev>) present; anal vein (A) longer than <abbrev xmlns:xlink="http://www.w3.org/1999/xlink" xlink:title="medial-cubital" xlink:type="simple">M+Cu</abbrev>.</p></tp:treatment-sec><tp:treatment-sec sec-type="Remarks"><title>Remarks.</title><p>Males of <italic><tp:taxon-name><tp:taxon-name-part taxon-name-part-type="genus" reg="Camponotus">Camponotus</tp:taxon-name-part></tp:taxon-name></italic> are among the largest Nearctic formicines and are recognized by their robust body form, scape elongate, and well-developed wing venation. They most closely resemble <italic><tp:taxon-name><tp:taxon-name-part taxon-name-part-type="genus" reg="Colobopsis">Colobopsis</tp:taxon-name-part></tp:taxon-name></italic>, sharing antennal sockets positioned well posterior to the anterior clypeal margin, but differ in having longer scape and mesosoma. Confusion with <italic><tp:taxon-name><tp:taxon-name-part taxon-name-part-type="genus" reg="Formica">Formica</tp:taxon-name-part></tp:taxon-name></italic> is possible, but <italic><tp:taxon-name><tp:taxon-name-part taxon-name-part-type="genus" reg="Camponotus">Camponotus</tp:taxon-name-part></tp:taxon-name></italic> males possess 13 antennal segments. Genitalic structures are relatively large and provide additional diagnostic characters.</p></tp:treatment-sec><tp:treatment-sec sec-type="Biology and distribution"><title>Biology and distribution.</title><p><italic><tp:taxon-name><tp:taxon-name-part taxon-name-part-type="genus" reg="Camponotus">Camponotus</tp:taxon-name-part></tp:taxon-name></italic> is widely distributed across the United States and occupies a broad range of habitats, including forests, woodlands, grasslands, deserts, and montane environments (<xref ref-type="bibr" rid="B1">AntWeb 2025</xref>). Species richness is highest in the eastern United States and along the Pacific Coast, with additional diversity in the Southeast, Midwest, Southwest, and western montane regions. Most species nest in soil, rotting wood, or plant cavities, and many are commonly encountered in forested habitats. Colonies are typically large, and workers forage primarily for arthropods and carbohydrate resources such as honeydew and plant exudates.</p></tp:treatment-sec><ref-list><ref id="B3"><mixed-citation xmlns:xlink="http://www.w3.org/1999/xlink" xlink:type="simple">Bolton B (2025) An online catalog of the ants of the world. <ext-link xlink:href="https://antcat.org" ext-link-type="uri" xlink:type="simple">https://antcat.org</ext-link> [accessed 19 September 2025]</mixed-citation></ref><ref id="B1"><mixed-citation xmlns:xlink="http://www.w3.org/1999/xlink" xlink:type="simple">AntWeb (2025) AntWeb, California Academy of Science, San Francisco, California, USA. <ext-link xlink:href="http://www.antweb.org" ext-link-type="uri" xlink:type="simple">http://www.antweb.org</ext-link> [accessed 19 September 2025]</mixed-citation></ref></ref-list></tp:taxon-treatment>
