# Supplementary material for: Male-based key to genera for the subfamily Formicinae (Hymenoptera, Formicidae) in the Nearctic region
Source: Zookeys. 2026 May 20;1280:1–43. doi: 10.3897/zookeys.1280.176598 (PMC13216785; doi:10.3897/zookeys.1280.176598)
Supplement: XML Treatment for Myrmecocystus [file zookeys.1280.176598-treatment6.xml]

<!DOCTYPE tp:taxon-treatment
  PUBLIC "-//TaxonX//DTD Taxonomic Treatment Publishing DTD v0 20100105//EN" "tax-treatment-NSO.dtd">
<tp:taxon-treatment xmlns:tp="http://www.plazi.org/taxpub"><tp:treatment-meta><kwd-group><label>Taxon classification</label><kwd>
                <named-content content-type="kingdom">
                  <named-content content-type="taxon-name">
                    <named-content content-type="kingdom">Animalia</named-content>
                  </named-content>
                </named-content>
              </kwd><kwd>
                <named-content content-type="order">Hymenoptera</named-content>
              </kwd><kwd>
                <named-content content-type="family">Formicidae</named-content>
              </kwd></kwd-group><mixed-citation publication-type="journal"><person-group><name><surname>Rasoamanana</surname><given-names>Nicole</given-names></name><name><surname>MacGown</surname><given-names>Joe A.</given-names></name><name><surname>Fisher</surname><given-names>Brian L.</given-names></name><name><surname>Hill</surname><given-names>JoVonn G.</given-names></name></person-group><article-title>Male-based key to genera for the subfamily <tp:taxon-name><tp:taxon-name-part taxon-name-part-type="subfamily" reg="Formicinae">Formicinae</tp:taxon-name-part></tp:taxon-name> (<tp:taxon-name><tp:taxon-name-part taxon-name-part-type="order" reg="Hymenoptera">Hymenoptera</tp:taxon-name-part></tp:taxon-name>, <tp:taxon-name><tp:taxon-name-part taxon-name-part-type="family" reg="Formicidae">Formicidae</tp:taxon-name-part></tp:taxon-name>) in the Nearctic region</article-title><source>Zookeys</source><day>20</day><month>05</month><year>2026</year><volume>1280</volume><fpage>1</fpage><lpage>43</lpage><pub-id pub-id-type="doi">10.3897/zookeys.1280.176598</pub-id></mixed-citation></tp:treatment-meta><tp:nomenclature><tp:taxon-name><object-id xmlns:xlink="http://www.w3.org/1999/xlink" content-type="arpha" xlink:type="simple">BCDE0164-0497-5BB9-9D77-AB98A71401E9</object-id>
                    		<tp:taxon-name-part taxon-name-part-type="genus" reg="Myrmecocystus">Myrmecocystus</tp:taxon-name-part>
                    	</tp:taxon-name><tp:taxon-authority>Wesmael, 1838</tp:taxon-authority></tp:nomenclature><tp:treatment-sec sec-type="Note"><title>Note.</title><p>In the Nearctic region, the genus <italic><tp:taxon-name><tp:taxon-name-part taxon-name-part-type="genus" reg="Myrmecocystus">Myrmecocystus</tp:taxon-name-part></tp:taxon-name></italic> Wesmael, 1838 comprises approximately 30 valid species (<xref ref-type="bibr" rid="B3">Bolton 2025</xref>).</p></tp:treatment-sec><tp:treatment-sec sec-type="Diagnosis"><title>Diagnosis.</title><p><bold><italic>Head</italic></bold> (Fig. <xref ref-type="fig" rid="F27">27A</xref>). Antenna with 12 segments. Medium to large-sized, overall length 5–9 mm. Mandible thickened, subtriangular; masticatory margin with two distinct teeth, a smaller tooth occasionally present at basal angle; inner mandibular margin close to anterior clypeal margin. Palp formula 6:4; maxillary palp greatly elongated, with individual segments slender and cylindrical. Antennal socket confluent with the posterior margin of the clypeus. Scape lacking erect macrosetae, clearly surpassing the posterior margin by approximately the length of the first two flagellomeres. Funiculus shorter than mesosoma length; first flagellomere ~ 2 × the length of the second flagellomere in medial view. Frons lacking paired coarse macrosetae. Malar space laterally well developed.</p><fig id="F27" position="float" orientation="portrait"><object-id xmlns:xlink="http://www.w3.org/1999/xlink" content-type="doi" xlink:type="simple">10.3897/zookeys.1280.176598.figure27</object-id><object-id xmlns:xlink="http://www.w3.org/1999/xlink" content-type="arpha" xlink:type="simple">25F6F82A-B92B-5C63-9EE5-B30D16C70438</object-id><label>Figure 27.</label><caption><p>Head in full-face view (<bold>A</bold>) and body in lateral view (<bold>B</bold>) of <italic><tp:taxon-name><tp:taxon-name-part taxon-name-part-type="genus" reg="Myrmecocystus">Myrmecocystus</tp:taxon-name-part> <tp:taxon-name-part taxon-name-part-type="species" reg="kathjuli">kathjuli</tp:taxon-name-part></tp:taxon-name></italic> (<ext-link xmlns:xlink="http://www.w3.org/1999/xlink" xlink:href="http://www.antweb.org/specimen/CASENT0862007" ext-link-type="uri" xlink:type="simple">CASENT0862007</ext-link>; photos by Michele Esposito; AntWeb.org).</p></caption><graphic xmlns:xlink="http://www.w3.org/1999/xlink" xlink:href="zookeys-1280-001_article-176598__-g027.jpg" id="oo_1650932.jpg" position="float" orientation="portrait" xlink:type="simple"><uri content-type="original_file" xlink:type="simple">https://binary.pensoft.net/fig/1650932</uri></graphic></fig><p><bold><italic>Mesosoma</italic></bold> (Fig. <xref ref-type="fig" rid="F27">27B</xref>). Dorsal margin of pronotum slightly concave anteriorly; anterior margin of mesoscutum meeting dorsal margin at a rounded angle; mesoscutellum weakly convex; propodeal dorsum greatly reduced, merging with the declivitous face, the latter straight to feebly convex.</p><p><bold><italic>Male genitalia</italic></bold>. Parameres elongate, apically tapered; volsella well developed; aedeagus elongate.</p><p><bold><italic>Wings</italic></bold> consistently present. <bold><italic>Forewing</italic></bold> (Fig. <xref ref-type="fig" rid="F25">25C</xref>): pterostigma well-developed; costal vein (C) present; fused subcostal and radial veins (<abbrev xmlns:xlink="http://www.w3.org/1999/xlink" xlink:title="fused subcostal and radial veins" xlink:type="simple">Sc+R</abbrev>) present; cross vein (<abbrev xmlns:xlink="http://www.w3.org/1999/xlink" xlink:title="cross vein" xlink:type="simple">2r-rs</abbrev>) connected with radial sector vein at the midpoint of pterostigma; radial sector-medial vein (<abbrev xmlns:xlink="http://www.w3.org/1999/xlink" xlink:title="radial sector-medial vein" xlink:type="simple">Rs+M</abbrev>) present and completely fused with <abbrev xmlns:xlink="http://www.w3.org/1999/xlink" xlink:title="radial sector vein" xlink:type="simple">Rs</abbrev>; radial sector vein (<abbrev xmlns:xlink="http://www.w3.org/1999/xlink" xlink:title="radial sector vein" xlink:type="simple">Rs</abbrev>) reaching the costal margin; medial-cubital (<abbrev xmlns:xlink="http://www.w3.org/1999/xlink" xlink:title="medial-cubital" xlink:type="simple">M+Cu</abbrev>) vein present; first medial-cubital crossvein (<abbrev xmlns:xlink="http://www.w3.org/1999/xlink" xlink:title="first medial-cubital crossvein" xlink:type="simple">1m-cu</abbrev>) present; crossvein (<abbrev xmlns:xlink="http://www.w3.org/1999/xlink" xlink:title="crossvein" xlink:type="simple">2rs-m</abbrev>) present; media vein (M) incomplete, not reaching the wing margin; cubital-anal crossvein (<abbrev xmlns:xlink="http://www.w3.org/1999/xlink" xlink:title="cubital-anal crossvein" xlink:type="simple">cu-a</abbrev>) proximal to junction between media and cubitus; anal vein (A) shorter or subequal to the fused medial-cubital vein <abbrev xmlns:xlink="http://www.w3.org/1999/xlink" xlink:title="medial-cubital" xlink:type="simple">M+Cu</abbrev>. <bold><italic>Hindwing</italic></bold> (Fig. <xref ref-type="fig" rid="F25">25D</xref>): fused radius and radial sector vein (<abbrev xmlns:xlink="http://www.w3.org/1999/xlink" xlink:title="fused radius and radial sector vein" xlink:type="simple">R+Rs</abbrev>) present; medial-cubital (<abbrev xmlns:xlink="http://www.w3.org/1999/xlink" xlink:title="medial-cubital" xlink:type="simple">M+Cu</abbrev>) vein present; fused radial sector-medial crossvein and medial vein (<abbrev xmlns:xlink="http://www.w3.org/1999/xlink" xlink:title="fused radial sector-medial crossvein and medial vein" xlink:type="simple">1rs-m+M</abbrev>) present; cubital-anal crossvein (<abbrev xmlns:xlink="http://www.w3.org/1999/xlink" xlink:title="cubital-anal crossvein" xlink:type="simple">cu-a</abbrev>) present; free section of cubitus (<abbrev xmlns:xlink="http://www.w3.org/1999/xlink" xlink:title="free section of cubitus" xlink:type="simple">Cu</abbrev>) present; anal vein (A) shorter than <abbrev xmlns:xlink="http://www.w3.org/1999/xlink" xlink:title="medial-cubital" xlink:type="simple">M+Cu</abbrev>.</p></tp:treatment-sec><tp:treatment-sec sec-type="Remarks"><title>Remarks.</title><p>Males of <italic><tp:taxon-name><tp:taxon-name-part taxon-name-part-type="genus" reg="Myrmecocystus">Myrmecocystus</tp:taxon-name-part></tp:taxon-name></italic> in the Nearctic region are recognized by the combination of elongate maxillary palps (palp formula 6:4), scape clearly surpassing the posterior margin of the head, subtriangular mandible with two principal teeth, and a psammophore on the ventral surface of the head.</p></tp:treatment-sec><tp:treatment-sec sec-type="Biology and distribution"><title>Biology and distribution.</title><p>Species of <italic><tp:taxon-name><tp:taxon-name-part taxon-name-part-type="genus" reg="Myrmecocystus">Myrmecocystus</tp:taxon-name-part></tp:taxon-name></italic> occur primarily in arid and semi-arid regions of western North America, with records extending from California and Arizona to Utah and Texas, and locally into the Pacific Northwest and parts of the Midwest. Commonly known as “honeypot ants,” these species inhabit desert ecosystems as well as pinyon–juniper woodlands and chaparral. Colonies typically nest in soil, often beneath shrubs such as creosote bush, and many species possess specialized replete workers that store liquid food as a reserve for the colony.</p></tp:treatment-sec><tp:treatment-sec><!--Section generated to contain objects referenced in tp:taxon-treatment.--><fig id="F25" position="float" orientation="portrait"><object-id xmlns:xlink="http://www.w3.org/1999/xlink" content-type="doi" xlink:type="simple">10.3897/zookeys.1280.176598.figure25</object-id><object-id xmlns:xlink="http://www.w3.org/1999/xlink" content-type="arpha" xlink:type="simple">48661ED3-1AC9-575C-9BD5-4BD2D3C8D58D</object-id><label>Figure 25.</label><caption><p>Illustration of fore- and hindwing venation in the tribe <tp:taxon-name><tp:taxon-name-part taxon-name-part-type="tribe" reg="Lasiini">Lasiini</tp:taxon-name-part></tp:taxon-name>, represented by <italic><tp:taxon-name><tp:taxon-name-part taxon-name-part-type="genus" reg="Lasius">Lasius</tp:taxon-name-part></tp:taxon-name></italic>, <italic><tp:taxon-name><tp:taxon-name-part taxon-name-part-type="genus" reg="Myrmecocystus">Myrmecocystus</tp:taxon-name-part></tp:taxon-name></italic>, <italic><tp:taxon-name><tp:taxon-name-part taxon-name-part-type="genus" reg="Nylanderia">Nylanderia</tp:taxon-name-part></tp:taxon-name></italic>, <italic><tp:taxon-name><tp:taxon-name-part taxon-name-part-type="genus" reg="Paratrechina">Paratrechina</tp:taxon-name-part></tp:taxon-name></italic>, <italic><tp:taxon-name><tp:taxon-name-part taxon-name-part-type="genus" reg="Prenolepis">Prenolepis</tp:taxon-name-part></tp:taxon-name></italic>, adapted from Antweb images (<italic><tp:taxon-name><tp:taxon-name-part taxon-name-part-type="genus" reg="Lasius">Lasius</tp:taxon-name-part> <tp:taxon-name-part taxon-name-part-type="species" reg="neoniger">neoniger</tp:taxon-name-part></tp:taxon-name></italic><ext-link xmlns:xlink="http://www.w3.org/1999/xlink" xlink:href="http://www.antweb.org/specimen/CASENT0843998" ext-link-type="uri" xlink:type="simple">CASENT0843998</ext-link>, <italic><tp:taxon-name><tp:taxon-name-part taxon-name-part-type="genus" reg="Myrmecocystus">Myrmecocystus</tp:taxon-name-part> <tp:taxon-name-part taxon-name-part-type="species" reg="wheeleri">wheeleri</tp:taxon-name-part></tp:taxon-name></italic><ext-link xmlns:xlink="http://www.w3.org/1999/xlink" xlink:href="http://www.antweb.org/specimen/CASENT0862007" ext-link-type="uri" xlink:type="simple">CASENT0862007</ext-link>, <italic><tp:taxon-name><tp:taxon-name-part taxon-name-part-type="genus" reg="Nylanderia">Nylanderia</tp:taxon-name-part> <tp:taxon-name-part taxon-name-part-type="species" reg="amblyops">amblyops</tp:taxon-name-part></tp:taxon-name></italic><ext-link xmlns:xlink="http://www.w3.org/1999/xlink" xlink:href="http://www.antweb.org/specimen/CASENT0740912" ext-link-type="uri" xlink:type="simple">CASENT0740912</ext-link>, <italic><tp:taxon-name><tp:taxon-name-part taxon-name-part-type="genus" reg="Paratrechina">Paratrechina</tp:taxon-name-part> <tp:taxon-name-part taxon-name-part-type="species" reg="longicornis">longicornis</tp:taxon-name-part></tp:taxon-name></italic><ext-link xmlns:xlink="http://www.w3.org/1999/xlink" xlink:href="http://www.antweb.org/specimen/CASENT0740916" ext-link-type="uri" xlink:type="simple">CASENT0740916</ext-link>, <italic><tp:taxon-name><tp:taxon-name-part taxon-name-part-type="genus" reg="Prenolepis">Prenolepis</tp:taxon-name-part> <tp:taxon-name-part taxon-name-part-type="species" reg="imparis">imparis</tp:taxon-name-part></tp:taxon-name></italic>: forewing of specimen <ext-link xmlns:xlink="http://www.w3.org/1999/xlink" xlink:href="http://www.antweb.org/specimen/CASENT0770620" ext-link-type="uri" xlink:type="simple">CASENT0770620</ext-link>, hindwing of specimen <ext-link xmlns:xlink="http://www.w3.org/1999/xlink" xlink:href="http://www.antweb.org/specimen/CASENT0770599" ext-link-type="uri" xlink:type="simple">CASENT0770599</ext-link>).</p></caption><graphic xmlns:xlink="http://www.w3.org/1999/xlink" xlink:href="zookeys-1280-001_article-176598__-g025.jpg" id="oo_1650930.jpg" position="float" orientation="portrait" xlink:type="simple"><uri content-type="original_file" xlink:type="simple">https://binary.pensoft.net/fig/1650930</uri></graphic></fig></tp:treatment-sec><ref-list><ref id="B3"><mixed-citation xmlns:xlink="http://www.w3.org/1999/xlink" xlink:type="simple">Bolton B (2025) An online catalog of the ants of the world. <ext-link xlink:href="https://antcat.org" ext-link-type="uri" xlink:type="simple">https://antcat.org</ext-link> [accessed 19 September 2025]</mixed-citation></ref></ref-list></tp:taxon-treatment>
