# Supplementary material for: Male-based key to genera for the subfamily Formicinae (Hymenoptera, Formicidae) in the Nearctic region
Source: Zookeys. 2026 May 20;1280:1–43. doi: 10.3897/zookeys.1280.176598 (PMC13216785; doi:10.3897/zookeys.1280.176598)
Supplement: XML Treatment for Nylanderia [file zookeys.1280.176598-treatment7.xml]

<!DOCTYPE tp:taxon-treatment
  PUBLIC "-//TaxonX//DTD Taxonomic Treatment Publishing DTD v0 20100105//EN" "tax-treatment-NSO.dtd">
<tp:taxon-treatment xmlns:tp="http://www.plazi.org/taxpub"><tp:treatment-meta><kwd-group><label>Taxon classification</label><kwd>
                <named-content content-type="kingdom">
                  <named-content content-type="taxon-name">
                    <named-content content-type="kingdom">Animalia</named-content>
                  </named-content>
                </named-content>
              </kwd><kwd>
                <named-content content-type="order">Hymenoptera</named-content>
              </kwd><kwd>
                <named-content content-type="family">Formicidae</named-content>
              </kwd></kwd-group><mixed-citation publication-type="journal"><person-group><name><surname>Rasoamanana</surname><given-names>Nicole</given-names></name><name><surname>MacGown</surname><given-names>Joe A.</given-names></name><name><surname>Fisher</surname><given-names>Brian L.</given-names></name><name><surname>Hill</surname><given-names>JoVonn G.</given-names></name></person-group><article-title>Male-based key to genera for the subfamily <tp:taxon-name><tp:taxon-name-part taxon-name-part-type="subfamily" reg="Formicinae">Formicinae</tp:taxon-name-part></tp:taxon-name> (<tp:taxon-name><tp:taxon-name-part taxon-name-part-type="order" reg="Hymenoptera">Hymenoptera</tp:taxon-name-part></tp:taxon-name>, <tp:taxon-name><tp:taxon-name-part taxon-name-part-type="family" reg="Formicidae">Formicidae</tp:taxon-name-part></tp:taxon-name>) in the Nearctic region</article-title><source>Zookeys</source><day>20</day><month>05</month><year>2026</year><volume>1280</volume><fpage>1</fpage><lpage>43</lpage><pub-id pub-id-type="doi">10.3897/zookeys.1280.176598</pub-id></mixed-citation></tp:treatment-meta><tp:nomenclature><tp:taxon-name><object-id xmlns:xlink="http://www.w3.org/1999/xlink" content-type="arpha" xlink:type="simple">0CAD42CD-199C-5242-A0F1-CAECC08434A4</object-id>
                    		<tp:taxon-name-part taxon-name-part-type="genus" reg="Nylanderia">Nylanderia</tp:taxon-name-part>
                    	</tp:taxon-name><tp:taxon-authority>Emery, 1906</tp:taxon-authority></tp:nomenclature><tp:treatment-sec sec-type="Note"><title>Note.</title><p>In the Nearctic region, the genus <italic><tp:taxon-name><tp:taxon-name-part taxon-name-part-type="genus" reg="Nylanderia">Nylanderia</tp:taxon-name-part></tp:taxon-name></italic> Emery, 1906 comprises ~ 30 valid species (<xref ref-type="bibr" rid="B3">Bolton 2025</xref>).</p></tp:treatment-sec><tp:treatment-sec sec-type="Diagnosis"><title>Diagnosis.</title><p><bold><italic>Head</italic></bold> (Fig. <xref ref-type="fig" rid="F28">28A</xref>). Antenna with 12–13 segments. Small to medium-sized, overall length 2.5–4.5 mm. Mandible broad, triangular; masticatory margin with two denticles. Palp formula 6:4; maxillary palp longer than compound eye diameter and shorter than head length. Antennal insertions confluent with the posterior clypeal border. Scape usually with erect macrosetae, longer than head length but distinctly shorter than mesosoma length. Funiculus longer than mesosoma length; first flagellomere distinctly longer than second flagellomere in medial view. Frons with paired coarse macrosetae. Malar space laterally extended, approximately equal to the length of the first flagellomere.</p><fig id="F28" position="float" orientation="portrait"><object-id xmlns:xlink="http://www.w3.org/1999/xlink" content-type="doi" xlink:type="simple">10.3897/zookeys.1280.176598.figure28</object-id><object-id xmlns:xlink="http://www.w3.org/1999/xlink" content-type="arpha" xlink:type="simple">6E3F7E44-FC0B-5D51-A3C1-D653361B260F</object-id><label>Figure 28.</label><caption><p>Head in full-face view (<bold>A</bold>) and body in lateral view (<bold>B</bold>) of <italic><tp:taxon-name><tp:taxon-name-part taxon-name-part-type="genus" reg="Nylanderia">Nylanderia</tp:taxon-name-part> <tp:taxon-name-part taxon-name-part-type="species" reg="hystrix">hystrix</tp:taxon-name-part></tp:taxon-name></italic> (<ext-link xmlns:xlink="http://www.w3.org/1999/xlink" xlink:href="http://www.antweb.org/specimen/CASENT0106724" ext-link-type="uri" xlink:type="simple">CASENT0106724</ext-link>; photo by Michele Esposito; AntWeb.org).</p></caption><graphic xmlns:xlink="http://www.w3.org/1999/xlink" xlink:href="zookeys-1280-001_article-176598__-g028.jpg" id="oo_1650933.jpg" position="float" orientation="portrait" xlink:type="simple"><uri content-type="original_file" xlink:type="simple">https://binary.pensoft.net/fig/1650933</uri></graphic></fig><p><bold><italic>Mesosoma</italic></bold> (Fig. <xref ref-type="fig" rid="F28">28B</xref>). Dorsal margin of pronotum slightly oblique; anterior margin of mesoscutum meeting dorsal margin at a rounded angle; mesoscutellum almost straight; propodeal dorsum longer than declivitous face, meeting at a rounded angle.</p><p><bold><italic>Male genitalia</italic></bold>. Parameres short to moderately elongate, apically rounded or weakly digitiform; volsella compact; aedeagus short.</p><p><bold><italic>Wings</italic></bold> present or absent. <bold><italic>Forewing</italic></bold> (Fig. <xref ref-type="fig" rid="F25">25E</xref>): pterostigma well-developed; costal vein (C) present; fused subcostal and radial veins (<abbrev xmlns:xlink="http://www.w3.org/1999/xlink" xlink:title="fused subcostal and radial veins" xlink:type="simple">Sc+R</abbrev>) present; cross vein (<abbrev xmlns:xlink="http://www.w3.org/1999/xlink" xlink:title="cross vein" xlink:type="simple">2r-rs</abbrev>) connected with radial sector vein at the endpoint of pterostigma; radial sector-medial vein (<abbrev xmlns:xlink="http://www.w3.org/1999/xlink" xlink:title="radial sector-medial vein" xlink:type="simple">Rs+M</abbrev>) absent; radial sector vein (<abbrev xmlns:xlink="http://www.w3.org/1999/xlink" xlink:title="radial sector vein" xlink:type="simple">Rs</abbrev>) reaching the costal margin; medial-cubital (<abbrev xmlns:xlink="http://www.w3.org/1999/xlink" xlink:title="medial-cubital" xlink:type="simple">M+Cu</abbrev>) vein present; first medial-cubital crossvein (<abbrev xmlns:xlink="http://www.w3.org/1999/xlink" xlink:title="first medial-cubital crossvein" xlink:type="simple">1m-cu</abbrev>) absent; crossvein (<abbrev xmlns:xlink="http://www.w3.org/1999/xlink" xlink:title="crossvein" xlink:type="simple">2rs-m</abbrev>) present; media vein (M) incomplete, not reaching the wing margin; cubital-anal crossvein (<abbrev xmlns:xlink="http://www.w3.org/1999/xlink" xlink:title="cubital-anal crossvein" xlink:type="simple">cu-a</abbrev>) proximal to junction between media and cubitus; anal vein (A) shorter or subequal to the fused medial-cubital vein <abbrev xmlns:xlink="http://www.w3.org/1999/xlink" xlink:title="medial-cubital" xlink:type="simple">M+Cu</abbrev>. <bold><italic>Hindwing</italic></bold> (Fig. <xref ref-type="fig" rid="F25">25F</xref>): fused radius and radial sector vein (<abbrev xmlns:xlink="http://www.w3.org/1999/xlink" xlink:title="fused radius and radial sector vein" xlink:type="simple">R+Rs</abbrev>) present; medial-cubital (<abbrev xmlns:xlink="http://www.w3.org/1999/xlink" xlink:title="medial-cubital" xlink:type="simple">M+Cu</abbrev>) vein present; fused radial sector-medial crossvein and medial vein (<abbrev xmlns:xlink="http://www.w3.org/1999/xlink" xlink:title="fused radial sector-medial crossvein and medial vein" xlink:type="simple">1rs-m+M</abbrev>) present; cubital-anal crossvein (<abbrev xmlns:xlink="http://www.w3.org/1999/xlink" xlink:title="cubital-anal crossvein" xlink:type="simple">cu-a</abbrev>) present; free section of cubitus (<abbrev xmlns:xlink="http://www.w3.org/1999/xlink" xlink:title="free section of cubitus" xlink:type="simple">Cu</abbrev>) present; anal vein (A) shorter, not surpassing the junction with the <abbrev xmlns:xlink="http://www.w3.org/1999/xlink" xlink:title="cubital-anal crossvein" xlink:type="simple">cu-a</abbrev> vein.</p><p>Males of the following <italic><tp:taxon-name><tp:taxon-name-part taxon-name-part-type="genus" reg="Nylanderia">Nylanderia</tp:taxon-name-part></tp:taxon-name></italic> species are recorded as wingless in the Nearctic region: <italic><tp:taxon-name><tp:taxon-name-part taxon-name-part-type="genus" reg="Nylanderia">Nylanderia</tp:taxon-name-part> <tp:taxon-name-part taxon-name-part-type="species" reg="parasitica">parasitica</tp:taxon-name-part></tp:taxon-name></italic> Messer, Cover &amp; Rabeling, 2020, <italic><tp:taxon-name><tp:taxon-name-part taxon-name-part-type="genus" reg="Nylanderia">Nylanderia</tp:taxon-name-part> <tp:taxon-name-part taxon-name-part-type="species" reg="deyrupi">deyrupi</tp:taxon-name-part></tp:taxon-name></italic> Messer, Cover &amp; Rabeling, 2020, <italic><tp:taxon-name><tp:taxon-name-part taxon-name-part-type="genus" reg="Nylanderia">Nylanderia</tp:taxon-name-part> <tp:taxon-name-part taxon-name-part-type="species" reg="deceptrix">deceptrix</tp:taxon-name-part></tp:taxon-name></italic> Messer, Cover &amp; LaPolla, 2016.</p></tp:treatment-sec><tp:treatment-sec sec-type="Remarks"><title>Remarks.</title><p>Males of <italic><tp:taxon-name><tp:taxon-name-part taxon-name-part-type="genus" reg="Nylanderia">Nylanderia</tp:taxon-name-part></tp:taxon-name></italic> are recognized by the presence of erect macrosetae on the scape and frons. They most closely resemble males of <italic><tp:taxon-name><tp:taxon-name-part taxon-name-part-type="genus" reg="Paratrechina">Paratrechina</tp:taxon-name-part></tp:taxon-name></italic> but lack the extremely elongate appendages characteristic of that genus; the antenna and legs are comparatively shorter and more robust.</p></tp:treatment-sec><tp:treatment-sec sec-type="Biology and distribution"><title>Biology and distribution.</title><p>Species of <italic><tp:taxon-name><tp:taxon-name-part taxon-name-part-type="genus" reg="Nylanderia">Nylanderia</tp:taxon-name-part></tp:taxon-name></italic> are widely distributed across the United States, occurring from the Southeast (e.g., Florida, Georgia, South Carolina, Alabama, Mississippi) and Midwest (e.g., Illinois, Indiana, Ohio, Iowa, Missouri) to the Northeast (e.g., New York, New Jersey, Massachusetts, Pennsylvania, Maryland, District of Columbia) and western states (e.g., California, Arizona, Nevada, Utah, Colorado, Washington). Members of the genus occupy a broad range of habitats, including pine–hardwood forests, bottomland hardwoods, sandhills, prairies, coastal scrub, and desert riparian zones, and are also common in urban and suburban environments (<xref ref-type="bibr" rid="B1">AntWeb 2025</xref>). Colonies typically nest in soil and leaf litter, beneath logs or stones, and within decaying wood.</p></tp:treatment-sec><tp:treatment-sec><!--Section generated to contain objects referenced in tp:taxon-treatment.--><fig id="F25" position="float" orientation="portrait"><object-id xmlns:xlink="http://www.w3.org/1999/xlink" content-type="doi" xlink:type="simple">10.3897/zookeys.1280.176598.figure25</object-id><object-id xmlns:xlink="http://www.w3.org/1999/xlink" content-type="arpha" xlink:type="simple">48661ED3-1AC9-575C-9BD5-4BD2D3C8D58D</object-id><label>Figure 25.</label><caption><p>Illustration of fore- and hindwing venation in the tribe <tp:taxon-name><tp:taxon-name-part taxon-name-part-type="tribe" reg="Lasiini">Lasiini</tp:taxon-name-part></tp:taxon-name>, represented by <italic><tp:taxon-name><tp:taxon-name-part taxon-name-part-type="genus" reg="Lasius">Lasius</tp:taxon-name-part></tp:taxon-name></italic>, <italic><tp:taxon-name><tp:taxon-name-part taxon-name-part-type="genus" reg="Myrmecocystus">Myrmecocystus</tp:taxon-name-part></tp:taxon-name></italic>, <italic><tp:taxon-name><tp:taxon-name-part taxon-name-part-type="genus" reg="Nylanderia">Nylanderia</tp:taxon-name-part></tp:taxon-name></italic>, <italic><tp:taxon-name><tp:taxon-name-part taxon-name-part-type="genus" reg="Paratrechina">Paratrechina</tp:taxon-name-part></tp:taxon-name></italic>, <italic><tp:taxon-name><tp:taxon-name-part taxon-name-part-type="genus" reg="Prenolepis">Prenolepis</tp:taxon-name-part></tp:taxon-name></italic>, adapted from Antweb images (<italic><tp:taxon-name><tp:taxon-name-part taxon-name-part-type="genus" reg="Lasius">Lasius</tp:taxon-name-part> <tp:taxon-name-part taxon-name-part-type="species" reg="neoniger">neoniger</tp:taxon-name-part></tp:taxon-name></italic><ext-link xmlns:xlink="http://www.w3.org/1999/xlink" xlink:href="http://www.antweb.org/specimen/CASENT0843998" ext-link-type="uri" xlink:type="simple">CASENT0843998</ext-link>, <italic><tp:taxon-name><tp:taxon-name-part taxon-name-part-type="genus" reg="Myrmecocystus">Myrmecocystus</tp:taxon-name-part> <tp:taxon-name-part taxon-name-part-type="species" reg="wheeleri">wheeleri</tp:taxon-name-part></tp:taxon-name></italic><ext-link xmlns:xlink="http://www.w3.org/1999/xlink" xlink:href="http://www.antweb.org/specimen/CASENT0862007" ext-link-type="uri" xlink:type="simple">CASENT0862007</ext-link>, <italic><tp:taxon-name><tp:taxon-name-part taxon-name-part-type="genus" reg="Nylanderia">Nylanderia</tp:taxon-name-part> <tp:taxon-name-part taxon-name-part-type="species" reg="amblyops">amblyops</tp:taxon-name-part></tp:taxon-name></italic><ext-link xmlns:xlink="http://www.w3.org/1999/xlink" xlink:href="http://www.antweb.org/specimen/CASENT0740912" ext-link-type="uri" xlink:type="simple">CASENT0740912</ext-link>, <italic><tp:taxon-name><tp:taxon-name-part taxon-name-part-type="genus" reg="Paratrechina">Paratrechina</tp:taxon-name-part> <tp:taxon-name-part taxon-name-part-type="species" reg="longicornis">longicornis</tp:taxon-name-part></tp:taxon-name></italic><ext-link xmlns:xlink="http://www.w3.org/1999/xlink" xlink:href="http://www.antweb.org/specimen/CASENT0740916" ext-link-type="uri" xlink:type="simple">CASENT0740916</ext-link>, <italic><tp:taxon-name><tp:taxon-name-part taxon-name-part-type="genus" reg="Prenolepis">Prenolepis</tp:taxon-name-part> <tp:taxon-name-part taxon-name-part-type="species" reg="imparis">imparis</tp:taxon-name-part></tp:taxon-name></italic>: forewing of specimen <ext-link xmlns:xlink="http://www.w3.org/1999/xlink" xlink:href="http://www.antweb.org/specimen/CASENT0770620" ext-link-type="uri" xlink:type="simple">CASENT0770620</ext-link>, hindwing of specimen <ext-link xmlns:xlink="http://www.w3.org/1999/xlink" xlink:href="http://www.antweb.org/specimen/CASENT0770599" ext-link-type="uri" xlink:type="simple">CASENT0770599</ext-link>).</p></caption><graphic xmlns:xlink="http://www.w3.org/1999/xlink" xlink:href="zookeys-1280-001_article-176598__-g025.jpg" id="oo_1650930.jpg" position="float" orientation="portrait" xlink:type="simple"><uri content-type="original_file" xlink:type="simple">https://binary.pensoft.net/fig/1650930</uri></graphic></fig></tp:treatment-sec><ref-list><ref id="B3"><mixed-citation xmlns:xlink="http://www.w3.org/1999/xlink" xlink:type="simple">Bolton B (2025) An online catalog of the ants of the world. <ext-link xlink:href="https://antcat.org" ext-link-type="uri" xlink:type="simple">https://antcat.org</ext-link> [accessed 19 September 2025]</mixed-citation></ref><ref id="B1"><mixed-citation xmlns:xlink="http://www.w3.org/1999/xlink" xlink:type="simple">AntWeb (2025) AntWeb, California Academy of Science, San Francisco, California, USA. <ext-link xlink:href="http://www.antweb.org" ext-link-type="uri" xlink:type="simple">http://www.antweb.org</ext-link> [accessed 19 September 2025]</mixed-citation></ref></ref-list></tp:taxon-treatment>
