# Supplementary material for: Male-based key to genera for the subfamily Formicinae (Hymenoptera, Formicidae) in the Nearctic region
Source: Zookeys. 2026 May 20;1280:1–43. doi: 10.3897/zookeys.1280.176598 (PMC13216785; doi:10.3897/zookeys.1280.176598)
Supplement: XML Treatment for Paratrechina longicornis [file zookeys.1280.176598-treatment9.xml]

<!DOCTYPE tp:taxon-treatment
  PUBLIC "-//TaxonX//DTD Taxonomic Treatment Publishing DTD v0 20100105//EN" "tax-treatment-NSO.dtd">
<tp:taxon-treatment xmlns:tp="http://www.plazi.org/taxpub"><tp:treatment-meta><kwd-group><label>Taxon classification</label><kwd>
                <named-content content-type="kingdom">
                  <named-content content-type="taxon-name">
                    <named-content content-type="kingdom">Animalia</named-content>
                  </named-content>
                </named-content>
              </kwd><kwd>
                <named-content content-type="order">Hymenoptera</named-content>
              </kwd><kwd>
                <named-content content-type="family">Formicidae</named-content>
              </kwd></kwd-group><mixed-citation publication-type="journal"><person-group><name><surname>Rasoamanana</surname><given-names>Nicole</given-names></name><name><surname>MacGown</surname><given-names>Joe A.</given-names></name><name><surname>Fisher</surname><given-names>Brian L.</given-names></name><name><surname>Hill</surname><given-names>JoVonn G.</given-names></name></person-group><article-title>Male-based key to genera for the subfamily <tp:taxon-name><tp:taxon-name-part taxon-name-part-type="subfamily" reg="Formicinae">Formicinae</tp:taxon-name-part></tp:taxon-name> (<tp:taxon-name><tp:taxon-name-part taxon-name-part-type="order" reg="Hymenoptera">Hymenoptera</tp:taxon-name-part></tp:taxon-name>, <tp:taxon-name><tp:taxon-name-part taxon-name-part-type="family" reg="Formicidae">Formicidae</tp:taxon-name-part></tp:taxon-name>) in the Nearctic region</article-title><source>Zookeys</source><day>20</day><month>05</month><year>2026</year><volume>1280</volume><fpage>1</fpage><lpage>43</lpage><pub-id pub-id-type="doi">10.3897/zookeys.1280.176598</pub-id></mixed-citation></tp:treatment-meta><tp:nomenclature><tp:taxon-name><object-id xmlns:xlink="http://www.w3.org/1999/xlink" content-type="arpha" xlink:type="simple">64B93E67-FCCB-5019-811C-E049B40E78A7</object-id>
                    		<tp:taxon-name-part taxon-name-part-type="genus" reg="Paratrechina">Paratrechina</tp:taxon-name-part> <tp:taxon-name-part taxon-name-part-type="species" reg="longicornis">longicornis</tp:taxon-name-part>
                    	</tp:taxon-name><tp:taxon-authority>Latreille, 1802</tp:taxon-authority><xref ref-type="fig" rid="F1">Figs 1D</xref><xref ref-type="fig" rid="F9">, 9A</xref><xref ref-type="fig" rid="F13">, 13A</xref><xref ref-type="fig" rid="F13">, 13B</xref><xref ref-type="fig" rid="F29">, 29A</xref><xref ref-type="fig" rid="F29">, 29B</xref></tp:nomenclature><tp:treatment-sec sec-type="Diagnosis"><title>Diagnosis.</title><p><bold><italic>Head</italic></bold> (Fig. <xref ref-type="fig" rid="F29">29A</xref>). Antenna with 13 segments. Medium-sized, overall length 3.5–5.5 mm. Mandible moderately broad, spatulate; masticatory margin with single apical tooth. Palp formula 6:4; maxillary palp as long as head. Antennal sockets contiguous with the posterior margin of the clypeus. Scape lacking erect macrosetae; extremely long. Funiculus longer than mesosoma length; first flagellomere slightly shorter than the second flagellomere in medial view. Frons with paired coarse macrosetae. Malar space with an extended lateral border.</p><fig id="F29" position="float" orientation="portrait"><object-id xmlns:xlink="http://www.w3.org/1999/xlink" content-type="doi" xlink:type="simple">10.3897/zookeys.1280.176598.figure29</object-id><object-id xmlns:xlink="http://www.w3.org/1999/xlink" content-type="arpha" xlink:type="simple">A5BA93F6-8360-5699-B7EE-C665C3F31E16</object-id><label>Figure 29.</label><caption><p>Head in full-face view (<bold>A</bold>) and body in lateral view (<bold>B</bold>) of <italic><tp:taxon-name><tp:taxon-name-part taxon-name-part-type="genus" reg="Paratrechina">Paratrechina</tp:taxon-name-part> <tp:taxon-name-part taxon-name-part-type="species" reg="longicornis">longicornis</tp:taxon-name-part></tp:taxon-name></italic> (<ext-link xmlns:xlink="http://www.w3.org/1999/xlink" xlink:href="http://www.antweb.org/specimen/CASENT0740916" ext-link-type="uri" xlink:type="simple">CASENT0740916</ext-link>; photos by Veronica M. Sinotte; AntWeb.org).</p></caption><graphic xmlns:xlink="http://www.w3.org/1999/xlink" xlink:href="zookeys-1280-001_article-176598__-g029.jpg" id="oo_1650934.jpg" position="float" orientation="portrait" xlink:type="simple"><uri content-type="original_file" xlink:type="simple">https://binary.pensoft.net/fig/1650934</uri></graphic></fig><p><bold><italic>Mesosoma</italic></bold> (Fig. <xref ref-type="fig" rid="F29">29B</xref>). Dorsal margin of pronotum slightly oblique; anterior margin of mesoscutum meeting dorsal margin at a rounded angle; mesoscutellum slightly convex; propodeal dorsum smoothly curved into declivitous face; propodeal angle effaced.</p><p><bold><italic>Male genitalia</italic></bold>. Parameres elongate, apically rounded to weakly tapered; volsella well developed; aedeagus elongate.</p><p><bold><italic>Wings</italic></bold> consistently present. <bold><italic>Forewing</italic></bold> (Fig. <xref ref-type="fig" rid="F25">25G</xref>): pterostigma well developed; costal vein (C) present; fused subcostal and radial veins (<abbrev xmlns:xlink="http://www.w3.org/1999/xlink" xlink:title="fused subcostal and radial veins" xlink:type="simple">Sc+R</abbrev>) present; cross vein (<abbrev xmlns:xlink="http://www.w3.org/1999/xlink" xlink:title="cross vein" xlink:type="simple">2r-rs</abbrev>) connected with radial sector vein at the midpoint of pterostigma; radial sector-medial vein (<abbrev xmlns:xlink="http://www.w3.org/1999/xlink" xlink:title="radial sector-medial vein" xlink:type="simple">Rs+M</abbrev>) absent; radial sector vein (<abbrev xmlns:xlink="http://www.w3.org/1999/xlink" xlink:title="radial sector vein" xlink:type="simple">Rs</abbrev>) reaching the costal margin; medial-cubital (<abbrev xmlns:xlink="http://www.w3.org/1999/xlink" xlink:title="medial-cubital" xlink:type="simple">M+Cu</abbrev>) vein present; first medial-cubital crossvein (<abbrev xmlns:xlink="http://www.w3.org/1999/xlink" xlink:title="first medial-cubital crossvein" xlink:type="simple">1m-cu</abbrev>) absent; crossvein (<abbrev xmlns:xlink="http://www.w3.org/1999/xlink" xlink:title="crossvein" xlink:type="simple">2rs-m</abbrev>) present; media vein (M) incomplete, not reaching the wing margin; cubital-anal crossvein (<abbrev xmlns:xlink="http://www.w3.org/1999/xlink" xlink:title="cubital-anal crossvein" xlink:type="simple">cu-a</abbrev>) proximal to junction between media and cubitus; anal vein (A) shorter or subequal to the fused medial-cubital vein <abbrev xmlns:xlink="http://www.w3.org/1999/xlink" xlink:title="medial-cubital" xlink:type="simple">M+Cu</abbrev>. <bold><italic>Hindwing</italic></bold> (Fig. <xref ref-type="fig" rid="F25">25H</xref>): fused radius and radial sector vein (<abbrev xmlns:xlink="http://www.w3.org/1999/xlink" xlink:title="fused radius and radial sector vein" xlink:type="simple">R+Rs</abbrev>) present; medial-cubital (<abbrev xmlns:xlink="http://www.w3.org/1999/xlink" xlink:title="medial-cubital" xlink:type="simple">M+Cu</abbrev>) vein present; fused radial sector-medial crossvein and medial vein (<abbrev xmlns:xlink="http://www.w3.org/1999/xlink" xlink:title="fused radial sector-medial crossvein and medial vein" xlink:type="simple">1rs-m+M</abbrev>) present; cubital-anal crossvein (<abbrev xmlns:xlink="http://www.w3.org/1999/xlink" xlink:title="cubital-anal crossvein" xlink:type="simple">cu-a</abbrev>) present; free section of cubitus (<abbrev xmlns:xlink="http://www.w3.org/1999/xlink" xlink:title="free section of cubitus" xlink:type="simple">Cu</abbrev>) present; anal vein (A) shorter, not surpassing the junction with the <abbrev xmlns:xlink="http://www.w3.org/1999/xlink" xlink:title="cubital-anal crossvein" xlink:type="simple">cu-a</abbrev> vein.</p></tp:treatment-sec><tp:treatment-sec sec-type="Remarks"><title>Remarks.</title><p>Males of <italic><tp:taxon-name><tp:taxon-name-part taxon-name-part-type="genus" reg="Paratrechina">Paratrechina</tp:taxon-name-part> <tp:taxon-name-part taxon-name-part-type="species" reg="longicornis">longicornis</tp:taxon-name-part></tp:taxon-name></italic> are distinguished from <italic><tp:taxon-name><tp:taxon-name-part taxon-name-part-type="genus" reg="Nylanderia">Nylanderia</tp:taxon-name-part></tp:taxon-name></italic> by their extremely elongate scape lacking erect macrosetae and strongly surpassing the posterior head margin (scape shorter and with erect macrosetae in <italic><tp:taxon-name><tp:taxon-name-part taxon-name-part-type="genus" reg="Nylanderia">Nylanderia</tp:taxon-name-part></tp:taxon-name></italic>). They further differ by the presence of a single apical mandibular tooth, maxillary palps as long as the head, and a funiculus longer than the mesosoma.</p></tp:treatment-sec><tp:treatment-sec sec-type="Biology and distribution"><title>Biology and distribution.</title><p><italic><tp:taxon-name><tp:taxon-name-part taxon-name-part-type="genus" reg="Paratrechina">Paratrechina</tp:taxon-name-part> <tp:taxon-name-part taxon-name-part-type="species" reg="longicornis">longicornis</tp:taxon-name-part></tp:taxon-name></italic> exhibits broad ecological tolerance and occurs in a wide range of natural and anthropogenic habitats. In the Nearctic region, it is established outdoors across the southeastern United States from South Carolina to Florida and west to Texas, and also occurs in California and other southern states; farther north it is typically confined to indoor environments. Colonies nest in soil, debris, and structural cavities, and workers commonly forage in disturbed and urban habitats, reflecting the strongly synanthropic habits of this cosmopolitan tramp species.</p></tp:treatment-sec><tp:treatment-sec><!--Section generated to contain objects referenced in tp:taxon-treatment.--><fig id="F1" position="float" orientation="portrait"><object-id xmlns:xlink="http://www.w3.org/1999/xlink" content-type="doi" xlink:type="simple">10.3897/zookeys.1280.176598.figure1</object-id><object-id xmlns:xlink="http://www.w3.org/1999/xlink" content-type="arpha" xlink:type="simple">5A9852EA-B02C-596B-B948-B66C83B6B1C4</object-id><label>Figure 1.</label><caption><p><bold>A</bold>. Body in lateral view. <italic><tp:taxon-name><tp:taxon-name-part taxon-name-part-type="genus" reg="Formica">Formica</tp:taxon-name-part> <tp:taxon-name-part taxon-name-part-type="species" reg="pallidefulva">pallidefulva</tp:taxon-name-part></tp:taxon-name></italic> (<ext-link xmlns:xlink="http://www.w3.org/1999/xlink" xlink:href="http://www.antweb.org/specimen/CASENT0103929" ext-link-type="uri" xlink:type="simple">CASENT0103929</ext-link>; photo by April Nobile; AntWeb.org); <bold>B</bold>. Body in dorsal view. <italic><tp:taxon-name><tp:taxon-name-part taxon-name-part-type="genus" reg="Formica">Formica</tp:taxon-name-part> <tp:taxon-name-part taxon-name-part-type="species" reg="pallidefulva">pallidefulva</tp:taxon-name-part></tp:taxon-name></italic> (<ext-link xmlns:xlink="http://www.w3.org/1999/xlink" xlink:href="http://www.antweb.org/specimen/CASENT0103929" ext-link-type="uri" xlink:type="simple">CASENT0103929</ext-link>; photo by April Nobile; AntWeb.org); <bold>C</bold>. Head in full-face view. <italic><tp:taxon-name><tp:taxon-name-part taxon-name-part-type="genus" reg="Nylanderia">Nylanderia</tp:taxon-name-part> <tp:taxon-name-part taxon-name-part-type="species" reg="hystrix">hystrix</tp:taxon-name-part></tp:taxon-name></italic> (<ext-link xmlns:xlink="http://www.w3.org/1999/xlink" xlink:href="http://www.antweb.org/specimen/CASENT0106724" ext-link-type="uri" xlink:type="simple">CASENT0106724</ext-link>; photo by Michele Esposito; AntWeb.org); <bold>D</bold>. Genitalia in ventral view. <italic><tp:taxon-name><tp:taxon-name-part taxon-name-part-type="genus" reg="Paratrechina">Paratrechina</tp:taxon-name-part> <tp:taxon-name-part taxon-name-part-type="species" reg="longicornis">longicornis</tp:taxon-name-part></tp:taxon-name></italic> (<ext-link xmlns:xlink="http://www.w3.org/1999/xlink" xlink:href="http://www.antweb.org/specimen/CASENT0740916" ext-link-type="uri" xlink:type="simple">CASENT0740916</ext-link>; photo by Veronica M. Simote; AntWeb.org).</p></caption><graphic xmlns:xlink="http://www.w3.org/1999/xlink" xlink:href="zookeys-1280-001_article-176598__-g001.jpg" id="oo_1650906.jpg" position="float" orientation="portrait" xlink:type="simple"><uri content-type="original_file" xlink:type="simple">https://binary.pensoft.net/fig/1650906</uri></graphic></fig><fig id="F9" position="float" orientation="portrait"><object-id xmlns:xlink="http://www.w3.org/1999/xlink" content-type="doi" xlink:type="simple">10.3897/zookeys.1280.176598.figure9</object-id><object-id xmlns:xlink="http://www.w3.org/1999/xlink" content-type="arpha" xlink:type="simple">27A44C69-7650-573F-8651-00095BAEFEE0</object-id><label>Figure 9.</label><caption><p>Head in full-face view. <bold>A</bold>. <italic><tp:taxon-name><tp:taxon-name-part taxon-name-part-type="genus" reg="Paratrechina">Paratrechina</tp:taxon-name-part> <tp:taxon-name-part taxon-name-part-type="species" reg="longicornis">longicornis</tp:taxon-name-part></tp:taxon-name></italic> (<ext-link xmlns:xlink="http://www.w3.org/1999/xlink" xlink:href="http://www.antweb.org/specimen/CASENT0740916" ext-link-type="uri" xlink:type="simple">CASENT0740916</ext-link>; photo by Veronica M. Sinotte; AntWeb.org); <bold>B</bold>. <italic><tp:taxon-name><tp:taxon-name-part taxon-name-part-type="genus" reg="Myrmecocystus">Myrmecocystus</tp:taxon-name-part> <tp:taxon-name-part taxon-name-part-type="species" reg="mexicanus">mexicanus</tp:taxon-name-part></tp:taxon-name></italic> (<ext-link xmlns:xlink="http://www.w3.org/1999/xlink" xlink:href="http://www.antweb.org/specimen/CASENT0862010" ext-link-type="uri" xlink:type="simple">CASENT0862010</ext-link>; photo by Wade Lee; AntWeb.org).</p></caption><graphic xmlns:xlink="http://www.w3.org/1999/xlink" xlink:href="zookeys-1280-001_article-176598__-g009.jpg" id="oo_1650914.jpg" position="float" orientation="portrait" xlink:type="simple"><uri content-type="original_file" xlink:type="simple">https://binary.pensoft.net/fig/1650914</uri></graphic></fig><fig id="F13" position="float" orientation="portrait"><object-id xmlns:xlink="http://www.w3.org/1999/xlink" content-type="doi" xlink:type="simple">10.3897/zookeys.1280.176598.figure13</object-id><object-id xmlns:xlink="http://www.w3.org/1999/xlink" content-type="arpha" xlink:type="simple">4207DC51-F023-5CC9-BA93-B72BD7D6E701</object-id><label>Figure 13.</label><caption><p>Body in lateral view and pygidium in rear view. <bold>A, B</bold>. <italic><tp:taxon-name><tp:taxon-name-part taxon-name-part-type="genus" reg="Paratrechina">Paratrechina</tp:taxon-name-part> <tp:taxon-name-part taxon-name-part-type="species" reg="longicornis">longicornis</tp:taxon-name-part></tp:taxon-name></italic> (<bold>A</bold>. <ext-link xmlns:xlink="http://www.w3.org/1999/xlink" xlink:href="http://www.antweb.org/specimen/CASENT0137341" ext-link-type="uri" xlink:type="simple">CASENT0137341</ext-link>; photo by Erin Prado; AntWeb.org; <bold>B</bold>. <ext-link xmlns:xlink="http://www.w3.org/1999/xlink" xlink:href="http://www.antweb.org/specimen/CASENT0740917" ext-link-type="uri" xlink:type="simple">CASENT0740917</ext-link>; photo by Veronica M. Sinotte; AntWeb.org); <bold>C, D</bold>. <italic><tp:taxon-name><tp:taxon-name-part taxon-name-part-type="genus" reg="Nylanderia">Nylanderia</tp:taxon-name-part> <tp:taxon-name-part taxon-name-part-type="species" reg="vividula">vividula</tp:taxon-name-part></tp:taxon-name></italic> (<ext-link xmlns:xlink="http://www.w3.org/1999/xlink" xlink:href="http://www.antweb.org/specimen/CASENT0770748" ext-link-type="uri" xlink:type="simple">CASENT0770748</ext-link>; photos by Wade Lee; AntWeb.org).</p></caption><graphic xmlns:xlink="http://www.w3.org/1999/xlink" xlink:href="zookeys-1280-001_article-176598__-g013.jpg" id="oo_1650918.jpg" position="float" orientation="portrait" xlink:type="simple"><uri content-type="original_file" xlink:type="simple">https://binary.pensoft.net/fig/1650918</uri></graphic></fig><fig id="F25" position="float" orientation="portrait"><object-id xmlns:xlink="http://www.w3.org/1999/xlink" content-type="doi" xlink:type="simple">10.3897/zookeys.1280.176598.figure25</object-id><object-id xmlns:xlink="http://www.w3.org/1999/xlink" content-type="arpha" xlink:type="simple">48661ED3-1AC9-575C-9BD5-4BD2D3C8D58D</object-id><label>Figure 25.</label><caption><p>Illustration of fore- and hindwing venation in the tribe <tp:taxon-name><tp:taxon-name-part taxon-name-part-type="tribe" reg="Lasiini">Lasiini</tp:taxon-name-part></tp:taxon-name>, represented by <italic><tp:taxon-name><tp:taxon-name-part taxon-name-part-type="genus" reg="Lasius">Lasius</tp:taxon-name-part></tp:taxon-name></italic>, <italic><tp:taxon-name><tp:taxon-name-part taxon-name-part-type="genus" reg="Myrmecocystus">Myrmecocystus</tp:taxon-name-part></tp:taxon-name></italic>, <italic><tp:taxon-name><tp:taxon-name-part taxon-name-part-type="genus" reg="Nylanderia">Nylanderia</tp:taxon-name-part></tp:taxon-name></italic>, <italic><tp:taxon-name><tp:taxon-name-part taxon-name-part-type="genus" reg="Paratrechina">Paratrechina</tp:taxon-name-part></tp:taxon-name></italic>, <italic><tp:taxon-name><tp:taxon-name-part taxon-name-part-type="genus" reg="Prenolepis">Prenolepis</tp:taxon-name-part></tp:taxon-name></italic>, adapted from Antweb images (<italic><tp:taxon-name><tp:taxon-name-part taxon-name-part-type="genus" reg="Lasius">Lasius</tp:taxon-name-part> <tp:taxon-name-part taxon-name-part-type="species" reg="neoniger">neoniger</tp:taxon-name-part></tp:taxon-name></italic><ext-link xmlns:xlink="http://www.w3.org/1999/xlink" xlink:href="http://www.antweb.org/specimen/CASENT0843998" ext-link-type="uri" xlink:type="simple">CASENT0843998</ext-link>, <italic><tp:taxon-name><tp:taxon-name-part taxon-name-part-type="genus" reg="Myrmecocystus">Myrmecocystus</tp:taxon-name-part> <tp:taxon-name-part taxon-name-part-type="species" reg="wheeleri">wheeleri</tp:taxon-name-part></tp:taxon-name></italic><ext-link xmlns:xlink="http://www.w3.org/1999/xlink" xlink:href="http://www.antweb.org/specimen/CASENT0862007" ext-link-type="uri" xlink:type="simple">CASENT0862007</ext-link>, <italic><tp:taxon-name><tp:taxon-name-part taxon-name-part-type="genus" reg="Nylanderia">Nylanderia</tp:taxon-name-part> <tp:taxon-name-part taxon-name-part-type="species" reg="amblyops">amblyops</tp:taxon-name-part></tp:taxon-name></italic><ext-link xmlns:xlink="http://www.w3.org/1999/xlink" xlink:href="http://www.antweb.org/specimen/CASENT0740912" ext-link-type="uri" xlink:type="simple">CASENT0740912</ext-link>, <italic><tp:taxon-name><tp:taxon-name-part taxon-name-part-type="genus" reg="Paratrechina">Paratrechina</tp:taxon-name-part> <tp:taxon-name-part taxon-name-part-type="species" reg="longicornis">longicornis</tp:taxon-name-part></tp:taxon-name></italic><ext-link xmlns:xlink="http://www.w3.org/1999/xlink" xlink:href="http://www.antweb.org/specimen/CASENT0740916" ext-link-type="uri" xlink:type="simple">CASENT0740916</ext-link>, <italic><tp:taxon-name><tp:taxon-name-part taxon-name-part-type="genus" reg="Prenolepis">Prenolepis</tp:taxon-name-part> <tp:taxon-name-part taxon-name-part-type="species" reg="imparis">imparis</tp:taxon-name-part></tp:taxon-name></italic>: forewing of specimen <ext-link xmlns:xlink="http://www.w3.org/1999/xlink" xlink:href="http://www.antweb.org/specimen/CASENT0770620" ext-link-type="uri" xlink:type="simple">CASENT0770620</ext-link>, hindwing of specimen <ext-link xmlns:xlink="http://www.w3.org/1999/xlink" xlink:href="http://www.antweb.org/specimen/CASENT0770599" ext-link-type="uri" xlink:type="simple">CASENT0770599</ext-link>).</p></caption><graphic xmlns:xlink="http://www.w3.org/1999/xlink" xlink:href="zookeys-1280-001_article-176598__-g025.jpg" id="oo_1650930.jpg" position="float" orientation="portrait" xlink:type="simple"><uri content-type="original_file" xlink:type="simple">https://binary.pensoft.net/fig/1650930</uri></graphic></fig></tp:treatment-sec></tp:taxon-treatment>
