# Supplementary material for: Male-based key to genera for the subfamily Formicinae (Hymenoptera, Formicidae) in the Nearctic region
Source: Zookeys. 2026 May 20;1280:1–43. doi: 10.3897/zookeys.1280.176598 (PMC13216785; doi:10.3897/zookeys.1280.176598)
Supplement: XML Treatment for Brachymyrmex [file zookeys.1280.176598-treatment12.xml]

<!DOCTYPE tp:taxon-treatment
  PUBLIC "-//TaxonX//DTD Taxonomic Treatment Publishing DTD v0 20100105//EN" "tax-treatment-NSO.dtd">
<tp:taxon-treatment xmlns:tp="http://www.plazi.org/taxpub"><tp:treatment-meta><kwd-group><label>Taxon classification</label><kwd>
                <named-content content-type="kingdom">
                  <named-content content-type="taxon-name">
                    <named-content content-type="kingdom">Animalia</named-content>
                  </named-content>
                </named-content>
              </kwd><kwd>
                <named-content content-type="order">Hymenoptera</named-content>
              </kwd><kwd>
                <named-content content-type="family">Formicidae</named-content>
              </kwd></kwd-group><mixed-citation publication-type="journal"><person-group><name><surname>Rasoamanana</surname><given-names>Nicole</given-names></name><name><surname>MacGown</surname><given-names>Joe A.</given-names></name><name><surname>Fisher</surname><given-names>Brian L.</given-names></name><name><surname>Hill</surname><given-names>JoVonn G.</given-names></name></person-group><article-title>Male-based key to genera for the subfamily <tp:taxon-name><tp:taxon-name-part taxon-name-part-type="subfamily" reg="Formicinae">Formicinae</tp:taxon-name-part></tp:taxon-name> (<tp:taxon-name><tp:taxon-name-part taxon-name-part-type="order" reg="Hymenoptera">Hymenoptera</tp:taxon-name-part></tp:taxon-name>, <tp:taxon-name><tp:taxon-name-part taxon-name-part-type="family" reg="Formicidae">Formicidae</tp:taxon-name-part></tp:taxon-name>) in the Nearctic region</article-title><source>Zookeys</source><day>20</day><month>05</month><year>2026</year><volume>1280</volume><fpage>1</fpage><lpage>43</lpage><pub-id pub-id-type="doi">10.3897/zookeys.1280.176598</pub-id></mixed-citation></tp:treatment-meta><tp:nomenclature><tp:taxon-name><object-id xmlns:xlink="http://www.w3.org/1999/xlink" content-type="arpha" xlink:type="simple">C76675C9-6B8F-5909-B14F-E232242AE06D</object-id>
                    		<tp:taxon-name-part taxon-name-part-type="genus" reg="Brachymyrmex">Brachymyrmex</tp:taxon-name-part>
                    	</tp:taxon-name><tp:taxon-authority>Mayr, 1868</tp:taxon-authority></tp:nomenclature><tp:treatment-sec sec-type="Note"><title>Note.</title><p>In the Nearctic region, the genus <italic><tp:taxon-name><tp:taxon-name-part taxon-name-part-type="genus" reg="Brachymyrmex">Brachymyrmex</tp:taxon-name-part></tp:taxon-name></italic> Mayr, 1868 comprises approximately 6 valid species (<xref ref-type="bibr" rid="B3">Bolton 2025</xref>).</p></tp:treatment-sec><tp:treatment-sec sec-type="Diagnosis"><title>Diagnosis.</title><p><bold><italic>Head</italic></bold> (Fig. <xref ref-type="fig" rid="F32">32A</xref>). Antenna with ten segments. Males small, overall length 2–2.5 mm. Mandible reduced, spatulate to spiniform; masticatory margin with one or two teeth. Palp formula 5:3; maxillary palp approximately as long as maximum eye diameter. Antennal sockets abutting the posterior margin of the clypeus. Scape lacking erect macrosetae and shorter than head length. Funiculus shorter than mesosoma length; first flagellomere enlarged, slightly longer than second flagellomere in medial view. Frons lacking paired coarse macrosetae. Malar space laterally well developed.</p><fig id="F31" position="float" orientation="portrait"><object-id xmlns:xlink="http://www.w3.org/1999/xlink" content-type="doi" xlink:type="simple">10.3897/zookeys.1280.176598.figure31</object-id><object-id xmlns:xlink="http://www.w3.org/1999/xlink" content-type="arpha" xlink:type="simple">352129A0-50CF-5FAA-9C10-27333493E49E</object-id><label>Figure 31.</label><caption><p>Illustration of fore- and hindwing venation in the tribe <tp:taxon-name><tp:taxon-name-part taxon-name-part-type="tribe" reg="Myrmelachistini">Myrmelachistini</tp:taxon-name-part></tp:taxon-name>, represented by <italic><tp:taxon-name><tp:taxon-name-part taxon-name-part-type="genus" reg="Brachymyrmex">Brachymyrmex</tp:taxon-name-part></tp:taxon-name></italic> and <italic><tp:taxon-name><tp:taxon-name-part taxon-name-part-type="genus" reg="Myrmelachista">Myrmelachista</tp:taxon-name-part></tp:taxon-name></italic>, adapted from Antweb images (<italic><tp:taxon-name><tp:taxon-name-part taxon-name-part-type="genus" reg="Brachymyrmex">Brachymyrmex</tp:taxon-name-part> <tp:taxon-name-part taxon-name-part-type="species" reg="cordemoyi">cordemoyi</tp:taxon-name-part></tp:taxon-name></italic><ext-link xmlns:xlink="http://www.w3.org/1999/xlink" xlink:href="http://www.antweb.org/specimen/CASENT0740909" ext-link-type="uri" xlink:type="simple">CASENT0740909</ext-link>, <italic><tp:taxon-name><tp:taxon-name-part taxon-name-part-type="genus" reg="Myrmelachista">Myrmelachista</tp:taxon-name-part> <tp:taxon-name-part taxon-name-part-type="species" reg="catharinae">catharinae</tp:taxon-name-part></tp:taxon-name></italic><ext-link xmlns:xlink="http://www.w3.org/1999/xlink" xlink:href="http://www.antweb.org/specimen/CASENT0915738" ext-link-type="uri" xlink:type="simple">CASENT0915738</ext-link>).</p></caption><graphic xmlns:xlink="http://www.w3.org/1999/xlink" xlink:href="zookeys-1280-001_article-176598__-g031.jpg" id="oo_1650936.jpg" position="float" orientation="portrait" xlink:type="simple"><uri content-type="original_file" xlink:type="simple">https://binary.pensoft.net/fig/1650936</uri></graphic></fig><fig id="F32" position="float" orientation="portrait"><object-id xmlns:xlink="http://www.w3.org/1999/xlink" content-type="doi" xlink:type="simple">10.3897/zookeys.1280.176598.figure32</object-id><object-id xmlns:xlink="http://www.w3.org/1999/xlink" content-type="arpha" xlink:type="simple">AE7AFBF6-85AA-53CF-A41A-EE6948D6260B</object-id><label>Figure 32.</label><caption><p>Head in full-face view (<bold>A</bold>) and body in lateral view (<bold>B</bold>) of <italic><tp:taxon-name><tp:taxon-name-part taxon-name-part-type="genus" reg="Brachymyrmex">Brachymyrmex</tp:taxon-name-part> <tp:taxon-name-part taxon-name-part-type="uncertainty-rank">cf.</tp:taxon-name-part> <tp:taxon-name-part taxon-name-part-type="species" reg="obscurior">obscurior</tp:taxon-name-part></tp:taxon-name></italic> (<ext-link xmlns:xlink="http://www.w3.org/1999/xlink" xlink:href="http://www.antweb.org/specimen/CASENT0103641" ext-link-type="uri" xlink:type="simple">CASENT0103641</ext-link>; photos by April Nobile; AntWeb.org).</p></caption><graphic xmlns:xlink="http://www.w3.org/1999/xlink" xlink:href="zookeys-1280-001_article-176598__-g032.jpg" id="oo_1650937.jpg" position="float" orientation="portrait" xlink:type="simple"><uri content-type="original_file" xlink:type="simple">https://binary.pensoft.net/fig/1650937</uri></graphic></fig><p><bold><italic>Mesosoma</italic></bold> (Fig. <xref ref-type="fig" rid="F32">32B</xref>). Dorsal margin of pronotum relatively short, anterior margin of mesoscutum prominently anterodorsally produced, with a straight dorsum, mesoscutellum posterodorsally produced, its posterior face aligned with the declivitous face of the propodeum but separated by a weakly impressed metanotal suture; dorsum of propodeum reduced.</p><p><bold><italic>Male genitalia</italic></bold>. Parameres short, apically rounded; volsella compact; aedeagus short and simple.</p><p><bold><italic>Wings</italic></bold> present. <bold><italic>Forewing</italic></bold> (Fig. <xref ref-type="fig" rid="F31">31A</xref>): pterostigma well developed; costal vein (C) present; fused subcostal and radial veins (<abbrev xmlns:xlink="http://www.w3.org/1999/xlink" xlink:title="fused subcostal and radial veins" xlink:type="simple">Sc+R</abbrev>) present; cross vein (<abbrev xmlns:xlink="http://www.w3.org/1999/xlink" xlink:title="cross vein" xlink:type="simple">2r-rs</abbrev>) connected with radial sector vein at the basal margin of pterostigma; radial sector-medial vein (<abbrev xmlns:xlink="http://www.w3.org/1999/xlink" xlink:title="radial sector-medial vein" xlink:type="simple">Rs+M</abbrev>) absent; radial sector vein (<abbrev xmlns:xlink="http://www.w3.org/1999/xlink" xlink:title="radial sector vein" xlink:type="simple">Rs</abbrev>) not reaching the costal margin; medial-cubital (<abbrev xmlns:xlink="http://www.w3.org/1999/xlink" xlink:title="medial-cubital" xlink:type="simple">M+Cu</abbrev>) vein present; first medial-cubital crossvein (<abbrev xmlns:xlink="http://www.w3.org/1999/xlink" xlink:title="first medial-cubital crossvein" xlink:type="simple">1m-cu</abbrev>) absent; crossvein (<abbrev xmlns:xlink="http://www.w3.org/1999/xlink" xlink:title="crossvein" xlink:type="simple">2rs-m</abbrev>) absent; media vein (M) incomplete, not reaching the wing margin; cubital-anal crossvein (<abbrev xmlns:xlink="http://www.w3.org/1999/xlink" xlink:title="cubital-anal crossvein" xlink:type="simple">cu-a</abbrev>) proximal to junction between media and cubitus; anal vein (A) longer than the fused medial-cubital vein <abbrev xmlns:xlink="http://www.w3.org/1999/xlink" xlink:title="medial-cubital" xlink:type="simple">M+Cu</abbrev>. <bold><italic>Hindwing</italic></bold> (Fig. <xref ref-type="fig" rid="F31">31B</xref>): fused radius and radial sector vein (<abbrev xmlns:xlink="http://www.w3.org/1999/xlink" xlink:title="fused radius and radial sector vein" xlink:type="simple">R+Rs</abbrev>) present; medial-cubital (<abbrev xmlns:xlink="http://www.w3.org/1999/xlink" xlink:title="medial-cubital" xlink:type="simple">M+Cu</abbrev>) vein absent; fused radial sector-medial crossvein and medial vein (<abbrev xmlns:xlink="http://www.w3.org/1999/xlink" xlink:title="fused radial sector-medial crossvein and medial vein" xlink:type="simple">1rs-m+M</abbrev>) absent; cubital-anal crossvein (<abbrev xmlns:xlink="http://www.w3.org/1999/xlink" xlink:title="cubital-anal crossvein" xlink:type="simple">cu-a</abbrev>) absent; free section of cubitus (<abbrev xmlns:xlink="http://www.w3.org/1999/xlink" xlink:title="free section of cubitus" xlink:type="simple">Cu</abbrev>) absent; anal vein (A) absent.</p></tp:treatment-sec><tp:treatment-sec sec-type="Remarks"><title>Remarks.</title><p>Males of <italic><tp:taxon-name><tp:taxon-name-part taxon-name-part-type="genus" reg="Brachymyrmex">Brachymyrmex</tp:taxon-name-part></tp:taxon-name></italic> are readily recognized among Nearctic formicines by the combination of the following characters: antenna with ten segments, reduced mandible, and palp formula 5:3. They are small and delicate and may resemble <italic><tp:taxon-name><tp:taxon-name-part taxon-name-part-type="genus" reg="Plagiolepis">Plagiolepis</tp:taxon-name-part></tp:taxon-name></italic>, but differ in the reduced number of antennal segments and in the mesoscutum, which is distinctly produced anteriorly and the venation on the hindwing is greatly reduced.</p></tp:treatment-sec><tp:treatment-sec sec-type="Biology and distribution"><title>Biology and distribution.</title><p>Species of <italic><tp:taxon-name><tp:taxon-name-part taxon-name-part-type="genus" reg="Brachymyrmex">Brachymyrmex</tp:taxon-name-part></tp:taxon-name></italic> occur in a variety of habitats, including forests, grasslands, coastal savannas, deserts, and urban environments. Colonies typically nest in soil, leaf litter, and decaying wood, and workers are frequently encountered in cryptic microhabitats (<xref ref-type="bibr" rid="B1">AntWeb 2025</xref>). In the Nearctic region, the genus is widely distributed across the United States, reflecting its ecological versatility and broad tolerance of environmental conditions.</p></tp:treatment-sec><ref-list><ref id="B3"><mixed-citation xmlns:xlink="http://www.w3.org/1999/xlink" xlink:type="simple">Bolton B (2025) An online catalog of the ants of the world. <ext-link xlink:href="https://antcat.org" ext-link-type="uri" xlink:type="simple">https://antcat.org</ext-link> [accessed 19 September 2025]</mixed-citation></ref><ref id="B1"><mixed-citation xmlns:xlink="http://www.w3.org/1999/xlink" xlink:type="simple">AntWeb (2025) AntWeb, California Academy of Science, San Francisco, California, USA. <ext-link xlink:href="http://www.antweb.org" ext-link-type="uri" xlink:type="simple">http://www.antweb.org</ext-link> [accessed 19 September 2025]</mixed-citation></ref></ref-list></tp:taxon-treatment>
