# Supplementary material for: Male-based key to genera for the subfamily Formicinae (Hymenoptera, Formicidae) in the Nearctic region
Source: Zookeys. 2026 May 20;1280:1–43. doi: 10.3897/zookeys.1280.176598 (PMC13216785; doi:10.3897/zookeys.1280.176598)
Supplement: XML Treatment for Myrmelachista [file zookeys.1280.176598-treatment13.xml]

<!DOCTYPE tp:taxon-treatment
  PUBLIC "-//TaxonX//DTD Taxonomic Treatment Publishing DTD v0 20100105//EN" "tax-treatment-NSO.dtd">
<tp:taxon-treatment xmlns:tp="http://www.plazi.org/taxpub"><tp:treatment-meta><kwd-group><label>Taxon classification</label><kwd>
                <named-content content-type="kingdom">
                  <named-content content-type="taxon-name">
                    <named-content content-type="kingdom">Animalia</named-content>
                  </named-content>
                </named-content>
              </kwd><kwd>
                <named-content content-type="order">Hymenoptera</named-content>
              </kwd><kwd>
                <named-content content-type="family">Formicidae</named-content>
              </kwd></kwd-group><mixed-citation publication-type="journal"><person-group><name><surname>Rasoamanana</surname><given-names>Nicole</given-names></name><name><surname>MacGown</surname><given-names>Joe A.</given-names></name><name><surname>Fisher</surname><given-names>Brian L.</given-names></name><name><surname>Hill</surname><given-names>JoVonn G.</given-names></name></person-group><article-title>Male-based key to genera for the subfamily <tp:taxon-name><tp:taxon-name-part taxon-name-part-type="subfamily" reg="Formicinae">Formicinae</tp:taxon-name-part></tp:taxon-name> (<tp:taxon-name><tp:taxon-name-part taxon-name-part-type="order" reg="Hymenoptera">Hymenoptera</tp:taxon-name-part></tp:taxon-name>, <tp:taxon-name><tp:taxon-name-part taxon-name-part-type="family" reg="Formicidae">Formicidae</tp:taxon-name-part></tp:taxon-name>) in the Nearctic region</article-title><source>Zookeys</source><day>20</day><month>05</month><year>2026</year><volume>1280</volume><fpage>1</fpage><lpage>43</lpage><pub-id pub-id-type="doi">10.3897/zookeys.1280.176598</pub-id></mixed-citation></tp:treatment-meta><tp:nomenclature><tp:taxon-name><object-id xmlns:xlink="http://www.w3.org/1999/xlink" content-type="arpha" xlink:type="simple">AE26DD65-D635-546F-8380-A00934C1D7CF</object-id>
                    		<tp:taxon-name-part taxon-name-part-type="genus" reg="Myrmelachista">Myrmelachista</tp:taxon-name-part>
                    	</tp:taxon-name><tp:taxon-authority>Roger, 1863</tp:taxon-authority></tp:nomenclature><tp:treatment-sec sec-type="Note"><title>Note.</title><p>In the Nearctic region, the genus <italic><tp:taxon-name><tp:taxon-name-part taxon-name-part-type="genus" reg="Myrmelachista">Myrmelachista</tp:taxon-name-part></tp:taxon-name></italic> Roger, 1863 is represented by a single valid species, <italic><tp:taxon-name><tp:taxon-name-part taxon-name-part-type="genus" reg="Myrmelachista">Myrmelachista</tp:taxon-name-part> <tp:taxon-name-part taxon-name-part-type="species" reg="ramulorum">ramulorum</tp:taxon-name-part></tp:taxon-name></italic> (Wheeler, 1904) (<xref ref-type="bibr" rid="B3">Bolton 2025</xref>). However, as males of <italic><tp:taxon-name><tp:taxon-name-part taxon-name-part-type="genus" reg="Myrmelachista">M.</tp:taxon-name-part> <tp:taxon-name-part taxon-name-part-type="species" reg="ramulorum">ramulorum</tp:taxon-name-part></tp:taxon-name></italic> are unknown, males of <italic><tp:taxon-name><tp:taxon-name-part taxon-name-part-type="genus" reg="Myrmelachista">Myrmelachista</tp:taxon-name-part></tp:taxon-name> rsp069</italic> and <italic><tp:taxon-name><tp:taxon-name-part taxon-name-part-type="genus" reg="Myrmelachista">Myrmelachista</tp:taxon-name-part> <tp:taxon-name-part taxon-name-part-type="species" reg="catharinae">catharinae</tp:taxon-name-part></tp:taxon-name></italic> are used to illustrate the key and accompanying description.</p></tp:treatment-sec><tp:treatment-sec sec-type="Diagnosis"><title>Diagnosis.</title><p><bold><italic>Head</italic></bold> (Fig. <xref ref-type="fig" rid="F33">33A</xref>). Antenna with nine or ten segments. Small to medium-sized, overall length 2.5–4 mm. Mandible moderately developed, subtriangular dentate; masticatory margin with two large teeth. Palp formula 6:4; maxillary palp longer than compound eye diameter and shorter than head length. Antennal sockets inserted close to the posterior edge of the clypeus. Scape lacking erect macrosetae; shorter than head length. Funiculus shorter than the mesosoma; first flagellomere enlarged. Frons lacking paired coarse macrosetae; with an impressed midline extending from the median ocellus to the level of the antennal insertions. Malar space laterally developed.</p><fig id="F33" position="float" orientation="portrait"><object-id xmlns:xlink="http://www.w3.org/1999/xlink" content-type="doi" xlink:type="simple">10.3897/zookeys.1280.176598.figure33</object-id><object-id xmlns:xlink="http://www.w3.org/1999/xlink" content-type="arpha" xlink:type="simple">9C50E07B-5C85-5B9A-863F-546F0503F187</object-id><label>Figure 33.</label><caption><p>Head in full-face view (<bold>A</bold>) and body in lateral view (<bold>B</bold>) of <italic><tp:taxon-name><tp:taxon-name-part taxon-name-part-type="genus" reg="Myrmelachista">Myrmelachista</tp:taxon-name-part> <tp:taxon-name-part taxon-name-part-type="species" reg="catharinae">catharinae</tp:taxon-name-part></tp:taxon-name></italic> (<ext-link xmlns:xlink="http://www.w3.org/1999/xlink" xlink:href="http://www.antweb.org/specimen/CASENT0915738" ext-link-type="uri" xlink:type="simple">CASENT0915738</ext-link>; photos by Daniela Lehner, AntWeb.org). [Shown here as representative; Nearctic species <italic><tp:taxon-name><tp:taxon-name-part taxon-name-part-type="genus" reg="Myrmelachista">M.</tp:taxon-name-part> <tp:taxon-name-part taxon-name-part-type="species" reg="ramulorum">ramulorum</tp:taxon-name-part></tp:taxon-name></italic> not illustrated.]</p></caption><graphic xmlns:xlink="http://www.w3.org/1999/xlink" xlink:href="zookeys-1280-001_article-176598__-g033.jpg" id="oo_1650938.jpg" position="float" orientation="portrait" xlink:type="simple"><uri content-type="original_file" xlink:type="simple">https://binary.pensoft.net/fig/1650938</uri></graphic></fig><p><bold><italic>Mesosoma</italic></bold> (Fig. <xref ref-type="fig" rid="F33">33B</xref>). Dorsal margin of pronotum slightly concave anteriorly; anterior margin of mesoscutum rounding into dorsal margin; mesoscutellum weakly convex; propodeal dorsum distinct, subequal in length to vertical declivitous face.</p><p><bold><italic>Male genitalia</italic></bold>. Parameres short, apically rounded; volsella reduced; aedeagus short and simple.</p><p><bold><italic>Wings</italic></bold> consistently present. <bold><italic>Forewing</italic></bold> (Fig. <xref ref-type="fig" rid="F31">31A</xref>): pterostigma well developed; costal vein (C) present; fused subcostal and radial veins (<abbrev xmlns:xlink="http://www.w3.org/1999/xlink" xlink:title="fused subcostal and radial veins" xlink:type="simple">Sc+R</abbrev>) present; cross vein (<abbrev xmlns:xlink="http://www.w3.org/1999/xlink" xlink:title="cross vein" xlink:type="simple">2r-rs</abbrev>) connected with radial sector vein at the midpoint of pterostigma; radial sector-medial vein (<abbrev xmlns:xlink="http://www.w3.org/1999/xlink" xlink:title="radial sector-medial vein" xlink:type="simple">Rs+M</abbrev>) present and completely fused with <abbrev xmlns:xlink="http://www.w3.org/1999/xlink" xlink:title="radial sector vein" xlink:type="simple">Rs</abbrev>; radial sector vein (<abbrev xmlns:xlink="http://www.w3.org/1999/xlink" xlink:title="radial sector vein" xlink:type="simple">Rs</abbrev>) reaching the costal margin; medial-cubital (<abbrev xmlns:xlink="http://www.w3.org/1999/xlink" xlink:title="medial-cubital" xlink:type="simple">M+Cu</abbrev>) vein present; first medial-cubital crossvein (<abbrev xmlns:xlink="http://www.w3.org/1999/xlink" xlink:title="first medial-cubital crossvein" xlink:type="simple">1m-cu</abbrev>) absent; crossvein (<abbrev xmlns:xlink="http://www.w3.org/1999/xlink" xlink:title="crossvein" xlink:type="simple">2rs-m</abbrev>) absent; media vein (M) incomplete, not reaching the wing margin; cubital-anal crossvein (<abbrev xmlns:xlink="http://www.w3.org/1999/xlink" xlink:title="cubital-anal crossvein" xlink:type="simple">cu-a</abbrev>) proximal to junction between media and cubitus; anal vein (A) longer than the fused medial-cubital vein <abbrev xmlns:xlink="http://www.w3.org/1999/xlink" xlink:title="medial-cubital" xlink:type="simple">M+Cu</abbrev>. <bold><italic>Hindwing</italic></bold> (Fig. <xref ref-type="fig" rid="F31">31B</xref>): fused radius and radial sector vein (<abbrev xmlns:xlink="http://www.w3.org/1999/xlink" xlink:title="fused radius and radial sector vein" xlink:type="simple">R+Rs</abbrev>) present; medial-cubital (<abbrev xmlns:xlink="http://www.w3.org/1999/xlink" xlink:title="medial-cubital" xlink:type="simple">M+Cu</abbrev>) vein absent; fused radial sector-medial crossvein and medial vein (<abbrev xmlns:xlink="http://www.w3.org/1999/xlink" xlink:title="fused radial sector-medial crossvein and medial vein" xlink:type="simple">1rs-m+M</abbrev>) absent; cubital-anal crossvein (<abbrev xmlns:xlink="http://www.w3.org/1999/xlink" xlink:title="cubital-anal crossvein" xlink:type="simple">cu-a</abbrev>) absent; free section of cubitus (<abbrev xmlns:xlink="http://www.w3.org/1999/xlink" xlink:title="free section of cubitus" xlink:type="simple">Cu</abbrev>) present; anal vein (A) absent.</p></tp:treatment-sec><tp:treatment-sec sec-type="Remarks"><title>Remarks.</title><p>Males of <italic><tp:taxon-name><tp:taxon-name-part taxon-name-part-type="genus" reg="Myrmelachista">Myrmelachista</tp:taxon-name-part></tp:taxon-name></italic> are distinguished by antenna with 9–10 segments, scape lacking erect macrosetae, and an enlarged first flagellomere. The petiolar node is distinctly nodiform. This combination of characters separates <italic><tp:taxon-name><tp:taxon-name-part taxon-name-part-type="genus" reg="Myrmelachista">Myrmelachista</tp:taxon-name-part></tp:taxon-name></italic> from <italic><tp:taxon-name><tp:taxon-name-part taxon-name-part-type="genus" reg="Plagiolepis">Plagiolepis</tp:taxon-name-part></tp:taxon-name></italic> and <italic><tp:taxon-name><tp:taxon-name-part taxon-name-part-type="genus" reg="Brachymyrmex">Brachymyrmex</tp:taxon-name-part></tp:taxon-name></italic>, both of which lack a nodiform petiole.</p></tp:treatment-sec><tp:treatment-sec sec-type="Biology and distribution"><title>Biology and distribution.</title><p>In the Nearctic region, <italic><tp:taxon-name><tp:taxon-name-part taxon-name-part-type="genus" reg="Myrmelachista">Myrmelachista</tp:taxon-name-part> <tp:taxon-name-part taxon-name-part-type="species" reg="ramulorum">ramulorum</tp:taxon-name-part></tp:taxon-name></italic> has been recorded from Highland City, Florida. This species is considered introduced (<xref ref-type="bibr" rid="B10">Deyrup et al. 2000</xref>), but subsequent surveys suggest it may no longer be established in the state (<xref ref-type="bibr" rid="B9">Deyrup 2017</xref>).</p></tp:treatment-sec><tp:treatment-sec><!--Section generated to contain objects referenced in tp:taxon-treatment.--><fig id="F31" position="float" orientation="portrait"><object-id xmlns:xlink="http://www.w3.org/1999/xlink" content-type="doi" xlink:type="simple">10.3897/zookeys.1280.176598.figure31</object-id><object-id xmlns:xlink="http://www.w3.org/1999/xlink" content-type="arpha" xlink:type="simple">352129A0-50CF-5FAA-9C10-27333493E49E</object-id><label>Figure 31.</label><caption><p>Illustration of fore- and hindwing venation in the tribe <tp:taxon-name><tp:taxon-name-part taxon-name-part-type="tribe" reg="Myrmelachistini">Myrmelachistini</tp:taxon-name-part></tp:taxon-name>, represented by <italic><tp:taxon-name><tp:taxon-name-part taxon-name-part-type="genus" reg="Brachymyrmex">Brachymyrmex</tp:taxon-name-part></tp:taxon-name></italic> and <italic><tp:taxon-name><tp:taxon-name-part taxon-name-part-type="genus" reg="Myrmelachista">Myrmelachista</tp:taxon-name-part></tp:taxon-name></italic>, adapted from Antweb images (<italic><tp:taxon-name><tp:taxon-name-part taxon-name-part-type="genus" reg="Brachymyrmex">Brachymyrmex</tp:taxon-name-part> <tp:taxon-name-part taxon-name-part-type="species" reg="cordemoyi">cordemoyi</tp:taxon-name-part></tp:taxon-name></italic><ext-link xmlns:xlink="http://www.w3.org/1999/xlink" xlink:href="http://www.antweb.org/specimen/CASENT0740909" ext-link-type="uri" xlink:type="simple">CASENT0740909</ext-link>, <italic><tp:taxon-name><tp:taxon-name-part taxon-name-part-type="genus" reg="Myrmelachista">Myrmelachista</tp:taxon-name-part> <tp:taxon-name-part taxon-name-part-type="species" reg="catharinae">catharinae</tp:taxon-name-part></tp:taxon-name></italic><ext-link xmlns:xlink="http://www.w3.org/1999/xlink" xlink:href="http://www.antweb.org/specimen/CASENT0915738" ext-link-type="uri" xlink:type="simple">CASENT0915738</ext-link>).</p></caption><graphic xmlns:xlink="http://www.w3.org/1999/xlink" xlink:href="zookeys-1280-001_article-176598__-g031.jpg" id="oo_1650936.jpg" position="float" orientation="portrait" xlink:type="simple"><uri content-type="original_file" xlink:type="simple">https://binary.pensoft.net/fig/1650936</uri></graphic></fig></tp:treatment-sec><ref-list><ref id="B3"><mixed-citation xmlns:xlink="http://www.w3.org/1999/xlink" xlink:type="simple">Bolton B (2025) An online catalog of the ants of the world. <ext-link xlink:href="https://antcat.org" ext-link-type="uri" xlink:type="simple">https://antcat.org</ext-link> [accessed 19 September 2025]</mixed-citation></ref><ref id="B10"><mixed-citation xmlns:xlink="http://www.w3.org/1999/xlink" xlink:type="simple">Deyrup M, Davis L, Cover S (2000) Exotic ants in Florida. Transactions of the American Entomological Society 126: 293–326.</mixed-citation></ref><ref id="B9"><mixed-citation xmlns:xlink="http://www.w3.org/1999/xlink" xlink:type="simple">Deyrup M (2017) Ants of Florida: Identification and Natural History. CRC Press, Boca Raton, FL, 423 pp.</mixed-citation></ref></ref-list></tp:taxon-treatment>
