# Supplementary material for: Male-based key to genera for the subfamily Formicinae (Hymenoptera, Formicidae) in the Nearctic region
Source: Zookeys. 2026 May 20;1280:1–43. doi: 10.3897/zookeys.1280.176598 (PMC13216785; doi:10.3897/zookeys.1280.176598)
Supplement: XML Treatment for Anoplolepis [file zookeys.1280.176598-treatment16.xml]

<!DOCTYPE tp:taxon-treatment
  PUBLIC "-//TaxonX//DTD Taxonomic Treatment Publishing DTD v0 20100105//EN" "tax-treatment-NSO.dtd">
<tp:taxon-treatment xmlns:tp="http://www.plazi.org/taxpub"><tp:treatment-meta><kwd-group><label>Taxon classification</label><kwd>
                <named-content content-type="kingdom">
                  <named-content content-type="taxon-name">
                    <named-content content-type="kingdom">Animalia</named-content>
                  </named-content>
                </named-content>
              </kwd><kwd>
                <named-content content-type="order">Hymenoptera</named-content>
              </kwd><kwd>
                <named-content content-type="family">Formicidae</named-content>
              </kwd></kwd-group><mixed-citation publication-type="journal"><person-group><name><surname>Rasoamanana</surname><given-names>Nicole</given-names></name><name><surname>MacGown</surname><given-names>Joe A.</given-names></name><name><surname>Fisher</surname><given-names>Brian L.</given-names></name><name><surname>Hill</surname><given-names>JoVonn G.</given-names></name></person-group><article-title>Male-based key to genera for the subfamily <tp:taxon-name><tp:taxon-name-part taxon-name-part-type="subfamily" reg="Formicinae">Formicinae</tp:taxon-name-part></tp:taxon-name> (<tp:taxon-name><tp:taxon-name-part taxon-name-part-type="order" reg="Hymenoptera">Hymenoptera</tp:taxon-name-part></tp:taxon-name>, <tp:taxon-name><tp:taxon-name-part taxon-name-part-type="family" reg="Formicidae">Formicidae</tp:taxon-name-part></tp:taxon-name>) in the Nearctic region</article-title><source>Zookeys</source><day>20</day><month>05</month><year>2026</year><volume>1280</volume><fpage>1</fpage><lpage>43</lpage><pub-id pub-id-type="doi">10.3897/zookeys.1280.176598</pub-id></mixed-citation></tp:treatment-meta><tp:nomenclature><tp:taxon-name><object-id xmlns:xlink="http://www.w3.org/1999/xlink" content-type="arpha" xlink:type="simple">FA87E377-1F8F-59B5-8E01-9869D5834E80</object-id>
                    		<tp:taxon-name-part taxon-name-part-type="genus" reg="Anoplolepis">Anoplolepis</tp:taxon-name-part>
                    	</tp:taxon-name><tp:taxon-authority>Santschi, 1914</tp:taxon-authority></tp:nomenclature><tp:treatment-sec sec-type="Note"><title>Note.</title><p>In the Nearctic region, the genus <italic><tp:taxon-name><tp:taxon-name-part taxon-name-part-type="genus" reg="Anoplolepis">Anoplolepis</tp:taxon-name-part></tp:taxon-name></italic> Santschi, 1914 is represented by the introduced species <italic><tp:taxon-name><tp:taxon-name-part taxon-name-part-type="genus" reg="Anoplolepis">Anoplolepis</tp:taxon-name-part> <tp:taxon-name-part taxon-name-part-type="species" reg="gracilipes">gracilipes</tp:taxon-name-part></tp:taxon-name></italic> (Smith, F., 1857) (<xref ref-type="bibr" rid="B3">Bolton 2025</xref>).</p></tp:treatment-sec><ref-list><ref id="B3"><mixed-citation xmlns:xlink="http://www.w3.org/1999/xlink" xlink:type="simple">Bolton B (2025) An online catalog of the ants of the world. <ext-link xlink:href="https://antcat.org" ext-link-type="uri" xlink:type="simple">https://antcat.org</ext-link> [accessed 19 September 2025]</mixed-citation></ref></ref-list></tp:taxon-treatment>
