# Supplementary material for: Male-based key to genera for the subfamily Formicinae (Hymenoptera, Formicidae) in the Nearctic region
Source: Zookeys. 2026 May 20;1280:1–43. doi: 10.3897/zookeys.1280.176598 (PMC13216785; doi:10.3897/zookeys.1280.176598)
Supplement: XML Treatment for Plagiolepis alluaudi [file zookeys.1280.176598-treatment19.xml]

<!DOCTYPE tp:taxon-treatment
  PUBLIC "-//TaxonX//DTD Taxonomic Treatment Publishing DTD v0 20100105//EN" "tax-treatment-NSO.dtd">
<tp:taxon-treatment xmlns:tp="http://www.plazi.org/taxpub"><tp:treatment-meta><kwd-group><label>Taxon classification</label><kwd>
                <named-content content-type="kingdom">
                  <named-content content-type="taxon-name">
                    <named-content content-type="kingdom">Animalia</named-content>
                  </named-content>
                </named-content>
              </kwd><kwd>
                <named-content content-type="order">Hymenoptera</named-content>
              </kwd><kwd>
                <named-content content-type="family">Formicidae</named-content>
              </kwd></kwd-group><mixed-citation publication-type="journal"><person-group><name><surname>Rasoamanana</surname><given-names>Nicole</given-names></name><name><surname>MacGown</surname><given-names>Joe A.</given-names></name><name><surname>Fisher</surname><given-names>Brian L.</given-names></name><name><surname>Hill</surname><given-names>JoVonn G.</given-names></name></person-group><article-title>Male-based key to genera for the subfamily <tp:taxon-name><tp:taxon-name-part taxon-name-part-type="subfamily" reg="Formicinae">Formicinae</tp:taxon-name-part></tp:taxon-name> (<tp:taxon-name><tp:taxon-name-part taxon-name-part-type="order" reg="Hymenoptera">Hymenoptera</tp:taxon-name-part></tp:taxon-name>, <tp:taxon-name><tp:taxon-name-part taxon-name-part-type="family" reg="Formicidae">Formicidae</tp:taxon-name-part></tp:taxon-name>) in the Nearctic region</article-title><source>Zookeys</source><day>20</day><month>05</month><year>2026</year><volume>1280</volume><fpage>1</fpage><lpage>43</lpage><pub-id pub-id-type="doi">10.3897/zookeys.1280.176598</pub-id></mixed-citation></tp:treatment-meta><tp:nomenclature><tp:taxon-name><object-id xmlns:xlink="http://www.w3.org/1999/xlink" content-type="arpha" xlink:type="simple">64468B90-A560-5A5E-8375-06849B24E658</object-id>
                    		<tp:taxon-name-part taxon-name-part-type="genus" reg="Plagiolepis">Plagiolepis</tp:taxon-name-part> <tp:taxon-name-part taxon-name-part-type="species" reg="alluaudi">alluaudi</tp:taxon-name-part>
                    	</tp:taxon-name><tp:taxon-authority>Emery, 1894</tp:taxon-authority><xref ref-type="fig" rid="F5">Figs 5A</xref><xref ref-type="fig" rid="F6">, 6D</xref><xref ref-type="fig" rid="F6">, 6E</xref><xref ref-type="fig" rid="F7">, 7C</xref><xref ref-type="fig" rid="F7">, 7D</xref><xref ref-type="fig" rid="F8">, 8A</xref><xref ref-type="fig" rid="F8">, 8B</xref><xref ref-type="fig" rid="F37">, 37A</xref><xref ref-type="fig" rid="F37">, 37B</xref></tp:nomenclature><tp:treatment-sec sec-type="Diagnosis"><title>Diagnosis.</title><p><bold><italic>Head</italic></bold> (Fig. <xref ref-type="fig" rid="F37">37A</xref>). Antenna with 12 segments. Males minute, overall length 1.5–2.5 mm. Mandible relatively broad, subtriangular; masticatory margin with two or three teeth. Palp formula 6:4; maxillary palp slightly longer than compound eye. Antennal sockets directly contacting the posterior clypeal margin. Scape lacking erect macrosetae, slightly longer than head length. Funiculus shorter than mesosoma length; first flagellomere ~ 2 × the length of the second in medial view. Frons lacking paired coarse macrosetae. Malar space laterally compressed, shorter than scape width.</p><fig id="F37" position="float" orientation="portrait"><object-id xmlns:xlink="http://www.w3.org/1999/xlink" content-type="doi" xlink:type="simple">10.3897/zookeys.1280.176598.figure37</object-id><object-id xmlns:xlink="http://www.w3.org/1999/xlink" content-type="arpha" xlink:type="simple">436F71F2-87C6-5831-9E86-807C2EB0A53D</object-id><label>Figure 37.</label><caption><p>Head in full-face view (<bold>A</bold>) and body in lateral view (<bold>B</bold>) of <italic><tp:taxon-name><tp:taxon-name-part taxon-name-part-type="genus" reg="Plagiolepis">Plagiolepis</tp:taxon-name-part> <tp:taxon-name-part taxon-name-part-type="species" reg="alluaudi">alluaudi</tp:taxon-name-part></tp:taxon-name></italic> (<ext-link xmlns:xlink="http://www.w3.org/1999/xlink" xlink:href="http://www.antweb.org/specimen/CASENT0495472" ext-link-type="uri" xlink:type="simple">CASENT0495472</ext-link>; photos by Erin Prado; AntWeb.org).</p></caption><graphic xmlns:xlink="http://www.w3.org/1999/xlink" xlink:href="zookeys-1280-001_article-176598__-g037.jpg" id="oo_1650942.jpg" position="float" orientation="portrait" xlink:type="simple"><uri content-type="original_file" xlink:type="simple">https://binary.pensoft.net/fig/1650942</uri></graphic></fig><p><bold><italic>Mesosoma</italic></bold> (Fig. <xref ref-type="fig" rid="F37">37B</xref>): Dorsal margin of pronotum short and vertical; anterior margin of mesoscutum rounding into flat dorsal face; mesoscutellum weakly developed; propodeum with distinct dorsal face longer than declivitous face.</p><p><bold><italic>Male genitalia</italic></bold>. Parameres short, apically rounded; volsella reduced; aedeagus short.</p><p><bold><italic>Wings</italic></bold> present. <bold><italic>Forewing</italic></bold> (Fig. <xref ref-type="fig" rid="F34">34E</xref>): pterostigma well developed; costal vein (C) present; fused subcostal and radial veins (<abbrev xmlns:xlink="http://www.w3.org/1999/xlink" xlink:title="fused subcostal and radial veins" xlink:type="simple">Sc+R</abbrev>) present; cross vein (<abbrev xmlns:xlink="http://www.w3.org/1999/xlink" xlink:title="cross vein" xlink:type="simple">2r-rs</abbrev>) connected with radial sector vein at the midpoint of pterostigma; radial sector-medial vein (<abbrev xmlns:xlink="http://www.w3.org/1999/xlink" xlink:title="radial sector-medial vein" xlink:type="simple">Rs+M</abbrev>) absent; radial sector vein (<abbrev xmlns:xlink="http://www.w3.org/1999/xlink" xlink:title="radial sector vein" xlink:type="simple">Rs</abbrev>) reaching the costal margin; medial-cubital (<abbrev xmlns:xlink="http://www.w3.org/1999/xlink" xlink:title="medial-cubital" xlink:type="simple">M+Cu</abbrev>) vein present; first medial-cubital crossvein (<abbrev xmlns:xlink="http://www.w3.org/1999/xlink" xlink:title="first medial-cubital crossvein" xlink:type="simple">1m-cu</abbrev>) absent; crossvein (<abbrev xmlns:xlink="http://www.w3.org/1999/xlink" xlink:title="crossvein" xlink:type="simple">2rs-m</abbrev>) absent; media vein (M) incomplete, not reaching the wing margin; cubital-anal crossvein (<abbrev xmlns:xlink="http://www.w3.org/1999/xlink" xlink:title="cubital-anal crossvein" xlink:type="simple">cu-a</abbrev>) proximal to junction between media and cubitus; anal vein (A) longer than the fused medial-cubital vein <abbrev xmlns:xlink="http://www.w3.org/1999/xlink" xlink:title="medial-cubital" xlink:type="simple">M+Cu</abbrev>. <bold><italic>Hindwing</italic></bold> (Fig. <xref ref-type="fig" rid="F34">34F</xref>): fused radius and radial sector vein (<abbrev xmlns:xlink="http://www.w3.org/1999/xlink" xlink:title="fused radius and radial sector vein" xlink:type="simple">R+Rs</abbrev>) present; medial-cubital (<abbrev xmlns:xlink="http://www.w3.org/1999/xlink" xlink:title="medial-cubital" xlink:type="simple">M+Cu</abbrev>) vein absent; fused radial sector-medial crossvein and medial vein (<abbrev xmlns:xlink="http://www.w3.org/1999/xlink" xlink:title="fused radial sector-medial crossvein and medial vein" xlink:type="simple">1rs-m+M</abbrev>) absent; cubital-anal crossvein (<abbrev xmlns:xlink="http://www.w3.org/1999/xlink" xlink:title="cubital-anal crossvein" xlink:type="simple">cu-a</abbrev>) absent; free section of cubitus (<abbrev xmlns:xlink="http://www.w3.org/1999/xlink" xlink:title="free section of cubitus" xlink:type="simple">Cu</abbrev>) absent; anal vein (A) absent.</p></tp:treatment-sec><tp:treatment-sec sec-type="Remarks"><title>Remarks.</title><p>Males of <italic><tp:taxon-name><tp:taxon-name-part taxon-name-part-type="genus" reg="Plagiolepis">Plagiolepis</tp:taxon-name-part></tp:taxon-name></italic> in the Nearctic region are minute ants recognized by the following characters: antenna 12-segmented, scape lacking erect macrosetae, malar space relatively short, and the very small body size. They may resemble small males of <italic><tp:taxon-name><tp:taxon-name-part taxon-name-part-type="genus" reg="Brachymyrmex">Brachymyrmex</tp:taxon-name-part></tp:taxon-name></italic>, but differ in the higher antennal segmentation and the distinctive wing venation, notably the absence of the forewing crossvein 2rs–m and the strongly reduced hindwing venation. These characters easily distinguish the genus from other Nearctic formicine genera.</p></tp:treatment-sec><tp:treatment-sec sec-type="Biology and distribution"><title>Biology and distribution.</title><p>In the Nearctic region, <italic><tp:taxon-name><tp:taxon-name-part taxon-name-part-type="genus" reg="Plagiolepis">Plagiolepis</tp:taxon-name-part> <tp:taxon-name-part taxon-name-part-type="species" reg="alluaudi">alluaudi</tp:taxon-name-part></tp:taxon-name></italic> has been recorded from Florida (<xref ref-type="bibr" rid="B8">Chouvenc et al. 2018</xref>). The species is introduced and appears to occur primarily in disturbed habitats associated with human activity. Colonies typically nest in soil, leaf litter, or other sheltered microhabitats in warm environments.</p></tp:treatment-sec><tp:treatment-sec><!--Section generated to contain objects referenced in tp:taxon-treatment.--><fig id="F5" position="float" orientation="portrait"><object-id xmlns:xlink="http://www.w3.org/1999/xlink" content-type="doi" xlink:type="simple">10.3897/zookeys.1280.176598.figure5</object-id><object-id xmlns:xlink="http://www.w3.org/1999/xlink" content-type="arpha" xlink:type="simple">4BDB8230-0306-50AE-A276-304CA5D8BC1B</object-id><label>Figure 5.</label><caption><p>Head in full-face view. <bold>A</bold>. <italic><tp:taxon-name><tp:taxon-name-part taxon-name-part-type="genus" reg="Plagiolepis">Plagiolepis</tp:taxon-name-part> <tp:taxon-name-part taxon-name-part-type="species" reg="alluaudi">alluaudi</tp:taxon-name-part></tp:taxon-name></italic> (<ext-link xmlns:xlink="http://www.w3.org/1999/xlink" xlink:href="http://www.antweb.org/specimen/CASENT0495472" ext-link-type="uri" xlink:type="simple">CASENT0495472</ext-link>; photo by Erin Prado; AntWeb.org); <bold>B</bold>. <italic><tp:taxon-name><tp:taxon-name-part taxon-name-part-type="genus" reg="Nylanderia">Nylanderia</tp:taxon-name-part> <tp:taxon-name-part taxon-name-part-type="species" reg="fulva">fulva</tp:taxon-name-part></tp:taxon-name></italic> (<named-content xmlns:xlink="http://www.w3.org/1999/xlink" content-type="dwc:institutional_code" xlink:title="University of Memphis" xlink:href="https://scientific-collections.gbif.org/institution/2beaf56e-bb34-4e51-b4ec-708c42fc2eec" xlink:type="simple">MEM</named-content> 213583; photo by Joe MacGown).</p></caption><graphic xmlns:xlink="http://www.w3.org/1999/xlink" xlink:href="zookeys-1280-001_article-176598__-g005.jpg" id="oo_1650910.jpg" position="float" orientation="portrait" xlink:type="simple"><uri content-type="original_file" xlink:type="simple">https://binary.pensoft.net/fig/1650910</uri></graphic></fig><fig id="F6" position="float" orientation="portrait"><object-id xmlns:xlink="http://www.w3.org/1999/xlink" content-type="doi" xlink:type="simple">10.3897/zookeys.1280.176598.figure6</object-id><object-id xmlns:xlink="http://www.w3.org/1999/xlink" content-type="arpha" xlink:type="simple">8B2A45ED-47C8-55B4-B851-A249E8F5D6CD</object-id><label>Figure 6.</label><caption><p>Head in full-face view, body, and forewing in lateral view. <bold>A–C</bold>. <italic><tp:taxon-name><tp:taxon-name-part taxon-name-part-type="genus" reg="Anoplolepis">Anoplolepis</tp:taxon-name-part> <tp:taxon-name-part taxon-name-part-type="species" reg="gracilipes">gracilipes</tp:taxon-name-part></tp:taxon-name></italic> (<named-content xmlns:xlink="http://www.w3.org/1999/xlink" content-type="dwc:institutional_code" xlink:title="University of Memphis" xlink:href="https://scientific-collections.gbif.org/institution/2beaf56e-bb34-4e51-b4ec-708c42fc2eec" xlink:type="simple">MEM</named-content> 206500; photo by Joe MacGown); <bold>D, E</bold>. <italic><tp:taxon-name><tp:taxon-name-part taxon-name-part-type="genus" reg="Plagiolepis">Plagiolepis</tp:taxon-name-part> <tp:taxon-name-part taxon-name-part-type="species" reg="alluaudi">alluaudi</tp:taxon-name-part></tp:taxon-name></italic> (<ext-link xmlns:xlink="http://www.w3.org/1999/xlink" xlink:href="http://www.antweb.org/specimen/CASENT0495472" ext-link-type="uri" xlink:type="simple">CASENT0495472</ext-link>; photos by Erin Prado; AntWeb.org).</p></caption><graphic xmlns:xlink="http://www.w3.org/1999/xlink" xlink:href="zookeys-1280-001_article-176598__-g006.jpg" id="oo_1650911.jpg" position="float" orientation="portrait" xlink:type="simple"><uri content-type="original_file" xlink:type="simple">https://binary.pensoft.net/fig/1650911</uri></graphic></fig><fig id="F7" position="float" orientation="portrait"><object-id xmlns:xlink="http://www.w3.org/1999/xlink" content-type="doi" xlink:type="simple">10.3897/zookeys.1280.176598.figure7</object-id><object-id xmlns:xlink="http://www.w3.org/1999/xlink" content-type="arpha" xlink:type="simple">22F7C2AB-F000-5521-8348-0176A07D9CA5</object-id><label>Figure 7.</label><caption><p>Body in lateral view and pygidium in rear view. <bold>A, B</bold>. <italic><tp:taxon-name><tp:taxon-name-part taxon-name-part-type="genus" reg="Acropyga">Acropyga</tp:taxon-name-part> <tp:taxon-name-part taxon-name-part-type="species" reg="epedana">epedana</tp:taxon-name-part></tp:taxon-name></italic> (<ext-link xmlns:xlink="http://www.w3.org/1999/xlink" xlink:href="http://www.antweb.org/specimen/CASENT0188857" ext-link-type="uri" xlink:type="simple">CASENT0188857</ext-link>; photos by Erin Prado; AntWeb.org); <bold>C, D</bold>. <italic><tp:taxon-name><tp:taxon-name-part taxon-name-part-type="genus" reg="Plagiolepis">Plagiolepis</tp:taxon-name-part> <tp:taxon-name-part taxon-name-part-type="species" reg="alluaudi">alluaudi</tp:taxon-name-part></tp:taxon-name></italic> (<ext-link xmlns:xlink="http://www.w3.org/1999/xlink" xlink:href="http://www.antweb.org/specimen/CASENT0495472" ext-link-type="uri" xlink:type="simple">CASENT0495472</ext-link>; photos by Erin Prado; AntWeb.org).</p></caption><graphic xmlns:xlink="http://www.w3.org/1999/xlink" xlink:href="zookeys-1280-001_article-176598__-g007.jpg" id="oo_1650912.jpg" position="float" orientation="portrait" xlink:type="simple"><uri content-type="original_file" xlink:type="simple">https://binary.pensoft.net/fig/1650912</uri></graphic></fig><fig id="F8" position="float" orientation="portrait"><object-id xmlns:xlink="http://www.w3.org/1999/xlink" content-type="doi" xlink:type="simple">10.3897/zookeys.1280.176598.figure8</object-id><object-id xmlns:xlink="http://www.w3.org/1999/xlink" content-type="arpha" xlink:type="simple">F8D1A60B-C473-5D8F-A042-27F2BAE0DE1F</object-id><label>Figure 8.</label><caption><p>Head in full-face view and body in lateral view. <bold>A, B</bold>. <italic><tp:taxon-name><tp:taxon-name-part taxon-name-part-type="genus" reg="Plagiolepis">Plagiolepis</tp:taxon-name-part> <tp:taxon-name-part taxon-name-part-type="species" reg="alluaudi">alluaudi</tp:taxon-name-part></tp:taxon-name></italic> (<ext-link xmlns:xlink="http://www.w3.org/1999/xlink" xlink:href="http://www.antweb.org/specimen/CASENT0495472" ext-link-type="uri" xlink:type="simple">CASENT0495472</ext-link>; photo by Erin Prado; AntWeb.org); <bold>C, D</bold>. <italic><tp:taxon-name><tp:taxon-name-part taxon-name-part-type="genus" reg="Nylanderia">Nylanderia</tp:taxon-name-part> <tp:taxon-name-part taxon-name-part-type="species" reg="parasitica">parasitica</tp:taxon-name-part></tp:taxon-name></italic> (images from <xref ref-type="bibr" rid="B14">Messer et al. 2020</xref>).</p></caption><graphic xmlns:xlink="http://www.w3.org/1999/xlink" xlink:href="zookeys-1280-001_article-176598__-g008.jpg" id="oo_1650913.jpg" position="float" orientation="portrait" xlink:type="simple"><uri content-type="original_file" xlink:type="simple">https://binary.pensoft.net/fig/1650913</uri></graphic></fig><fig id="F34" position="float" orientation="portrait"><object-id xmlns:xlink="http://www.w3.org/1999/xlink" content-type="doi" xlink:type="simple">10.3897/zookeys.1280.176598.figure34</object-id><object-id xmlns:xlink="http://www.w3.org/1999/xlink" content-type="arpha" xlink:type="simple">EE99E47A-B612-5F1F-86CD-6232DD332DDB</object-id><label>Figure 34.</label><caption><p>Illustration of fore- and hindwing venation in the tribe <tp:taxon-name><tp:taxon-name-part taxon-name-part-type="tribe" reg="Plagiolepidini">Plagiolepidini</tp:taxon-name-part></tp:taxon-name>, represented by <italic><tp:taxon-name><tp:taxon-name-part taxon-name-part-type="genus" reg="Acropyga">Acropyga</tp:taxon-name-part></tp:taxon-name></italic>, <italic><tp:taxon-name><tp:taxon-name-part taxon-name-part-type="genus" reg="Anoplolepis">Anoplolepis</tp:taxon-name-part></tp:taxon-name></italic> and <italic><tp:taxon-name><tp:taxon-name-part taxon-name-part-type="genus" reg="Plagiolepis">Plagiolepis</tp:taxon-name-part></tp:taxon-name></italic>, adapted from Antweb images. (<italic><tp:taxon-name><tp:taxon-name-part taxon-name-part-type="genus" reg="Acropyga">Acropyga</tp:taxon-name-part> <tp:taxon-name-part taxon-name-part-type="species" reg="myops">myops</tp:taxon-name-part></tp:taxon-name></italic><ext-link xmlns:xlink="http://www.w3.org/1999/xlink" xlink:href="http://www.antweb.org/specimen/CASENT0172017" ext-link-type="uri" xlink:type="simple">CASENT0172017</ext-link>, <italic><tp:taxon-name><tp:taxon-name-part taxon-name-part-type="genus" reg="Anoplolepis">Anoplolepis</tp:taxon-name-part> <tp:taxon-name-part taxon-name-part-type="species" reg="gracilipes">gracilipes</tp:taxon-name-part></tp:taxon-name></italic><named-content xmlns:xlink="http://www.w3.org/1999/xlink" content-type="dwc:institutional_code" xlink:title="University of Memphis" xlink:href="https://scientific-collections.gbif.org/institution/2beaf56e-bb34-4e51-b4ec-708c42fc2eec" xlink:type="simple">MEM</named-content> 206500, <italic><tp:taxon-name><tp:taxon-name-part taxon-name-part-type="genus" reg="Plagiolepis">Plagiolepis</tp:taxon-name-part> <tp:taxon-name-part taxon-name-part-type="species" reg="alluaudi">alluaudi</tp:taxon-name-part></tp:taxon-name></italic><ext-link xmlns:xlink="http://www.w3.org/1999/xlink" xlink:href="http://www.antweb.org/specimen/CASENT0495472" ext-link-type="uri" xlink:type="simple">CASENT0495472</ext-link>).</p></caption><graphic xmlns:xlink="http://www.w3.org/1999/xlink" xlink:href="zookeys-1280-001_article-176598__-g034.jpg" id="oo_1650939.jpg" position="float" orientation="portrait" xlink:type="simple"><uri content-type="original_file" xlink:type="simple">https://binary.pensoft.net/fig/1650939</uri></graphic></fig></tp:treatment-sec><ref-list><ref id="B14"><mixed-citation xmlns:xlink="http://www.w3.org/1999/xlink" xlink:type="simple">Messer SJ, Cover SP, Rabeling C (2020) Two new species of socially parasitic <italic><tp:taxon-name><tp:taxon-name-part taxon-name-part-type="genus">Nylanderia</tp:taxon-name-part></tp:taxon-name></italic> ants from the southeastern United States. ZooKeys 921: 23–48. <ext-link xlink:href="10.3897/zookeys.921.46921" ext-link-type="doi" xlink:type="simple">https://doi.org/10.3897/zookeys.921.46921</ext-link></mixed-citation></ref><ref id="B8"><mixed-citation xmlns:xlink="http://www.w3.org/1999/xlink" xlink:type="simple">Chouvenc T, Scheffrahn RH, Warner J (2018) Establishment of Alluaud’s little yellow ant, <italic><tp:taxon-name><tp:taxon-name-part taxon-name-part-type="genus">Plagiolepis</tp:taxon-name-part> <tp:taxon-name-part taxon-name-part-type="species">alluaudi</tp:taxon-name-part></tp:taxon-name></italic> Emery (<tp:taxon-name><tp:taxon-name-part taxon-name-part-type="order">Hymenoptera</tp:taxon-name-part></tp:taxon-name>: <tp:taxon-name><tp:taxon-name-part taxon-name-part-type="family">Formicidae</tp:taxon-name-part></tp:taxon-name>: <tp:taxon-name><tp:taxon-name-part taxon-name-part-type="subfamily">Formicinae</tp:taxon-name-part></tp:taxon-name>): first continental New World record. Florida Entomologist 101: 138–140. <ext-link xlink:href="10.1653/024.101.0126" ext-link-type="doi" xlink:type="simple">https://doi.org/10.1653/024.101.0126</ext-link></mixed-citation></ref></ref-list></tp:taxon-treatment>
