# Supplementary material for: Male-based key to genera for the subfamily Formicinae (Hymenoptera, Formicidae) in the Nearctic region
Source: Zookeys. 2026 May 20;1280:1–43. doi: 10.3897/zookeys.1280.176598 (PMC13216785; doi:10.3897/zookeys.1280.176598)
Supplement: Supplementary material 1 — Examined material [file zookeys-1280-001_article-176598__-s001.xls]

## Sheet: Feuil1
Specimen Identifier	Genus	Species	Locality	Repository
CASENT0923085	camponotus	anthrax	USA, California, San Benito	UCDC
CASENT0844042	camponotus	bakeri	USA, California, Los Angeles Co.	UCDC
MEM211535	camponotus	caryae	USA, Mississippi, Oktibbeha	MISSA
MEM211553	camponotus	caryae	USA, Mississippi, Hinds	MISSA
MEM211739	camponotus	castaneus	USA, Alabama, Monroe	MISSA
MEM211740	camponotus	castaneus	USA, Alabama, Baldwin	MISSA
MEM211741	camponotus	castaneus	USA, Mississippi, Oktibbeha	MISSA
MEM211746	camponotus	castaneus	USA, Mississippi, Pontotoc	MISSA
MEM211895	camponotus	castaneus	USA, Alabama, Bibb	MISSA
MEM211913	camponotus	castaneus	USA, Mississippi, Scott	MISSA
MEM211947	camponotus	castaneus	USA, Georgia, Emanuel	MISSA
MEM211963	camponotus	castaneus	USA, Mississippi, Pike	MISSA
MEM212091	camponotus	castaneus	USA, Alabama, Lawrence	MISSA
MEM212124	camponotus	castaneus	USA, Mississippi, Panola	MISSA
MEM212431	camponotus	chromaiodes	USA, Mississippi, Lee	MISSA
MEM212434	camponotus	chromaiodes	USA, Mississippi, Pontotoc	MISSA
CASENT0923095	camponotus	clarithorax	USA, California, Los Angeles	UCDC
CASENT0103662	camponotus	decipiens	USA, Florida, Volusia	ABS
MEM212525	camponotus	decipiens	USA, Mississippi, Marion	MISSA
CASENT0923090	camponotus	dumetorum	USA, California, San Diego	UCDC
CASENT0923028	camponotus	festinatus	USA, Texas, Comal	CASC
CASENT0103676	camponotus	floridanus	USA, Florida, Marion	ABS
MEM302415	camponotus	floridanus	USA, Mississippi, Jackson	MISSA
MEM302441	camponotus	floridanus	USA, Georgia, Emanuel	MISSA
CASENT0884381	camponotus	fragilis	USA, Arizona, Mohave Co.	UCDC
CASENT0103720	camponotus	inaequalis	USA, Florida, Highlands	ABS
CASENT0103109	camponotus	johnsoni	USA, California, San Diego	LACM
CASENT0923034	camponotus	laevigatus	USA, California, Placer	CASC
CASENT0923029	camponotus	laevissimus	USA, California, El Dorado	CASC
CASENT0923094	camponotus	maritimus	USA, California, San Mateo	UCDC
CASENT0923031	camponotus	modoc	USA, California, Plumas	CASC
MEM303618	camponotus	modoc	USA, Colorado, Custer	MISSA
CASENT0102697	camponotus	nearcticus	USA, Florida, Orange	ABS
MEM212591	camponotus	nearcticus	USA, Mississippi, Oktibbeha	MISSA
CASENT0103350	camponotus	novaeboracensis	USA, Massachusetts, Middlesex	USNM
CASENT0923091	camponotus	ocreatus	USA, Baja California Sur,	UCDC
MEM302947	camponotus	pennsylvanicus	USA, Mississippi, Panola	MISSA
MEM302951	camponotus	pennsylvanicus	USA, Mississippi, Oktibbeha	MISSA
MEM302955	camponotus	pennsylvanicus	USA, Minnesota, Hennepin	MISSA
MEM303059	camponotus	pennsylvanicus	USA, Virginia, Fairfax	MISSA
MEM303084	camponotus	pennsylvanicus	USA, Mississippi, Grenada	MISSA
MEM303168	camponotus	pennsylvanicus	USA, Mississippi, Clay	MISSA
CASENT0923036	camponotus	sansabeanus	USA, Texas,	CASC
CASENT0884382	camponotus	sayi	USA, Arizona, Mohave Co.	UCDC
CASENT0053021	camponotus	semitestaceus	USA, California, Marin	CASC
CASENT0103705	camponotus	sexguttatus	USA, Florida, Dade	ABS
CASENT0103714	camponotus	socius	USA, Florida, Alachua	ABS
CASENT0923039	camponotus	vicinus	USA, California, Santa Barbara	CASC
CASENT4031385	camponotus	yogi	USA, California, Solano Co.	UCDC
CASENT0103681	colobopsis	impressa	USA, Florida, Volusia	ABS
CASENT0843691	formica	aerata	USA, California, Sonoma Co.	UCDC
CASENT0103925	formica	archboldi	USA, Florida, Polk	ABS
CASENT0843693	formica	argentea	USA, California, Nevada Co.	UCDC
CASENT0843245	formica	aserva	USA, California, Contra Costa Co.	UCDC
CASENT0843726	formica	dakotensis	USA, Nova Scotia, Halifax Co.	UCDC
CASENT0843728	formica	densiventris	USA, California, Nevada Co.	UCDC
CASENT0103936	formica	dolosa	USA, Florida, Jackson	ABS
CASENT0923044	formica	gnava	USA, Nevada,	CASC
CASENT0843730	formica	hewitti	USA, California, Mono Co.	UCDC
CASENT0103364	formica	impexa	USA, Massachusetts, Bristol	USNM
CASENT0103358	formica	indianensis	USA, Indiana, Jasper	USNM
CASENT0843732	formica	integroides	USA, California, Trinity Co.	UCDC
CASENT0923046	formica	lasioides	USA, California, Monterey	CASC
CASENT0843735	formica	moki	USA, California, Plumas Co.	UCDC
CASENT0923048	formica	neoclara	USA, California, Inyo	CASC
MEM219828	formica	neoclara	USA, Colorado, Fremont	MISSA
CASENT0843920	formica	neogagates	USA, California, Lassen Co.	UCDC
CASENT0923050	formica	neorufibarbis	USA, Alberta,	CASC
CASENT0843923	formica	nevadensis	USA, California, Trinity Co.	UCDC
CASENT0843926	formica	obscuripes	USA, California, Nevada Co.	UCDC
CASENT0639519	formica	obscuriventris	USA, Montana, Beaverhead	JTLC
MEM220057	formica	occulta	USA, Montana, Fallon	MISSA
MEM220058	formica	occulta	USA, New Mexico, McKinley	MISSA
MEM220059	formica	occulta	USA, New Mexico, Sandoval	MISSA
CASENT0761065	formica	pacifica	USA, Oregon, Tillamook Co.	UCDC
CASENT0103929	formica	pallidefulva	USA, Florida, Highlands	ABS
MEM220101	formica	pallidefulva	USA, Texas, Bastrop	MISSA
MEM220112	formica	pallidefulva	USA, Alabama, Baldwin	MISSA
MEM220114	formica	pallidefulva	USA, Mississippi, Oktibbeha	MISSA
MEM220188	formica	pallidefulva	USA, South Carolina, Anderson	MISSA
MEM220612	formica	pallidefulva	USA, Mississippi, Lowndes	MISSA
CASENT0843931	formica	planipilis	USA, Nevada, Washoe Co.	UCDC
MEM220976	formica	podzolica	USA, Alberta,	MISSA
MEM221092	formica	podzolica	USA, Colorado, Teller	MISSA
CASENT0843934	formica	propinqua	USA, California, Nevada Co.	UCDC
CASENT0843936	formica	ravida	USA, California, Nevada Co.	UCDC
CASENT0103512	formica	reflexa	USA, Minnesota, Saint Louis	USNM
CASENT0923052	formica	sibylla	USA, California, Butte	CASC
CASENT0923023	formica	subaenescens	USA, California, Mariposa	CASC
CASENT0843947	formica	subelongata	USA, California, Lake Co.	UCDC
CASENT0843942	formica	subnitens	USA, Nevada, Washoe Co.	UCDC
CASENT0923054	formica	subpolita	USA, California, Marin	CASC
CASENT0843946	formica	transmontanis	USA, California, Sonoma Co.	UCDC
CASENT0173022	formica	wheeleri	USA, Colorado, Gunnison	MCZ
MEM207312	lasius	alienus	USA, Mississippi, Oktibbeha	MISSA
MEM207491	lasius	alienus	USA, North Carolina, Haywood	MISSA
MEM208049	lasius	alienus	USA, Wisconsin, Barron	MISSA
CASENT0923056	lasius	americanus	USA, Pennsylvania, Montgomery	CASC
CASENT0103996	lasius	aphidicola	USA, Florida, Bay	ABS
CASENT0103502	lasius	bureni	USA, Wisconsin, Barron	USNM
CASENT0843995	lasius	californicus	USA, California, Los Angeles Co.	UCDC
MEM207508	lasius	claviger	USA, Maryland,	MISSA
CASENT0654013	lasius	coloradensis	USA, Utah, Washington	JTLC
CASENT0644123	lasius	crypticus	USA, Idaho, Butte	JTLC
MEM208090	lasius	crypticus	USA, Colorado, El Paso	MISSA
fmnhins0000062721	lasius	fallax	USA, Utah,	FMNH
CASENT0102804	lasius	humilis	USA, Arizona, Cochise	CASC
CASENT0103544	lasius	interjectus	USA, Massachusetts, Middlesex	ABS
CASENT0645917	lasius	latipes	USA, Utah, Salt Lake	JTLC
CASENT0636260	lasius	neoniger	USA, Utah, Grand	JTLC
MEM208249	lasius	neoniger	USA, South Carolina, Barnwell	MISSA
MEM208256	lasius	neoniger	USA, North Dakota, Slope	MISSA
MEM208274	lasius	neoniger	USA, Minnesota, Anoka	MISSA
fmnhins0000077033	lasius	nevadensis	USA, Nevada,	FMNH
CASENT0862001	lasius	pallitarsis	USA, California, Humboldt Co.	UCDC
CASENT0639945	lasius	ponderosae	USA, Utah, Salt Lake	JTLC
CASENT0923063	lasius	sitiens	USA, New Mexico, San Miguel	CASC
CASENT0103504	lasius	xerophilus	USA, New Mexico, Otero	USNM
CASENT0104192	nylanderia	arenivaga	USA, Florida, Highlands	ABS
CASENT0104202	nylanderia	bourbonica	USA, Florida, Sarasota	ABS
MEM208578	nylanderia	bourbonica	USA, Florida, Dade	MISSA
MEM208583	nylanderia	bourbonica	USA, Florida, Monroe	MISSA
CASENT0104211	nylanderia	concinna	USA, Florida, Marion	ABS
CASENT0104212	nylanderia	faisonensis	USA, Florida, St. Johns	ABS
MEM209610	nylanderia	faisonensis	USA, Mississippi, Attala	MISSA
MEM217390	nylanderia	faisonensis	USA, Mississippi, Calhoun	MISSA
MEM217397	nylanderia	faisonensis	USA, Mississippi, Carroll	MISSA
MEM217297	nylanderia	faisonensis	USA, Alabama, Cherokee	MISSA
MEM208877	nylanderia	faisonensis	USA, Mississippi, Claiborne	MISSA
MEM217308	nylanderia	faisonensis	USA, Alabama, Cleburne	MISSA
MEM208784	nylanderia	faisonensis	USA, Tennessee, Cocke	MISSA
MEM217562	nylanderia	faisonensis	USA, Alabama, DeKalb	MISSA
MEM217483	nylanderia	faisonensis	USA, Georgia, Emanuel	MISSA
MEM217521	nylanderia	faisonensis	USA, Mississippi, Forrest	MISSA
MEM217593	nylanderia	faisonensis	USA, Mississippi, George	MISSA
MEM208950	nylanderia	faisonensis	USA, Mississippi, Greene	MISSA
MEM217227	nylanderia	faisonensis	USA, Alabama, Sumter	MISSA
MEM217534	nylanderia	faisonensis	USA, Mississippi, Tallahatchie	MISSA
MEM217323	nylanderia	faisonensis	USA, Tennessee, Wilson	MISSA
MEM217168	nylanderia	faisonensis	USA, Mississippi, Winston	MISSA
MEM217234	nylanderia	faisonensis	USA, Mississippi, Yazoo	MISSA
MEM210602	nylanderia	fulva	USA, Mississippi, Hancock	MISSA
CASENT0106724	nylanderia	hystrix	USA, California, Inyo	UCDC
MEM217703	nylanderia	parvula	USA, Georgia, Emanuel	MISSA
CASENT0104243	nylanderia	phantasma	USA, Florida, Clay	ABS
CASENT0104251	nylanderia	pubens	USA, Florida, Dade	ABS
MEM217891	nylanderia	querna	USA, Mississippi, Madison	MISSA
MEM217904	nylanderia	querna	USA, Mississippi, Leake	MISSA
MEM218003	nylanderia	trageri	USA, Mississippi, Kemper	MISSA
CASENT0770748	nylanderia	vividula	USA, California, Marin	CASC
MEM209195	nylanderia	vividula	USA, Mississippi, Oktibbeha	MISSA
MEM209196	nylanderia	vividula	USA, Mississippi, Union	MISSA
MEM209198	nylanderia	vividula	USA, Mississippi, Marshall	MISSA
MEM209762	nylanderia	vividula	USA, Mississippi, Lowndes	MISSA
MEM209777	nylanderia	vividula	USA, Mississippi, Sunflower	MISSA
MEM209790	nylanderia	vividula	USA, Mississippi, Washington	MISSA
MEM209805	nylanderia	vividula	USA, Alabama, Bibb	MISSA
MEM210231	nylanderia	vividula	USA, Mississippi, Carroll	MISSA
CASENT0104266	nylanderia	wojciki	USA, Florida, Charlotte	ABS
CASENT0100665	polyergus	breviceps	USA, California, Marin	CASC
CASENT0281041	polyergus	lucidus	USA, Ohio, Jackson	CASC
CASENT0281072	polyergus	mexicanus	USA, Arizona, Cochise	CASC
CASENT0172893	polyergus	montivagus	USA, Colorado, El Paso	MCZ
CASENT0281052	polyergus	oligergus	USA, Florida, Putnam	CASC
CASENT0281081	polyergus	vinosus	USA, California, San Bernardino	CASC
CASENT0104433	prenolepis	imparis	USA, Florida, Orange	ABS
CASENT0104863	prenolepis	imparis	USA, Florida, Okaloosa	CASC
CASENT0770620	prenolepis	imparis	USA, California, Marin	CASC
MEM218247	prenolepis	imparis	USA, Mississippi, Lowndes	MISSA
MEM218291	prenolepis	imparis	USA, Mississippi, Winston	MISSA
MEM218394	prenolepis	imparis	USA, Mississippi, Warren	MISSA
MEM218691	prenolepis	imparis	USA, Mississippi, Marshall	MISSA
MEM218712	prenolepis	imparis	USA, Mississippi, Lee	MISSA
MEM218749	prenolepis	imparis	USA, Mississippi, Itawamba	MISSA
